# Supplementary material for: Knockdown of ketohexokinase versus inhibition of its kinase activity exert divergent effects on fructose metabolism
Source: JCI Insight. 2024 Dec 6;9(23):e184396. doi: 10.1172/jci.insight.184396 (PMC11623947; doi:10.1172/jci.insight.184396)
Supplement: Supplemental table 1 [file jciinsight-9-184396-s172.xlsx]

## Sheet: mouse primers
Supplemental Table 1: Mouse primers used for SYBR qRT_PCR analysis of gene expression
Gene		Sequence
Gck	Forward	ACAAGGAGGGGAGCCCAGTC
	Reverse	CCCCCACTTTCACCAGCATC
Gckrp	Forward	CCAAGCACCAAGCGGTATCA
	Reverse	GTCAGTGGGTTGGACTTCTCT
Gys2	Forward	ACCAAGGCCAAAACGACAG
	Reverse	GGGCTCACATTGTTCTACTTGA
Pygl	Forward	GAGAAGCGACGGCAGATCAG
	Reverse	CTTGACCAGAGTGAAGTGCAG
Gapdh	Forward	TGTCGTGGAGTCTACTGGTGTCTT
	Reverse	TCTCGTGGTTCACACCCATCACAA
Pck1	Forward	TGTCTTCACTGAGGTGCCAG
	Reverse	CTGGATGAAGTTTGATGCCC
Enol	Forward	AGATCGACCTCAACAGTGGG
	Reverse	CTTAACGCTCTCCTCGGTGT
Pgk1	Forward	ATGTCGCTTTCCAACAAGCTG
	Reverse	GCTCCATTGTCCAAGCAGAAT
Fbp1	Forward	CACCGCGATCAAAGCCATCT
	Reverse	AGGTAGCGTAGGACGACTTCA
G6pc1	Forward	GTGTCCAGGACCCACCAATA
	Reverse	ACTGTGGGCATCAATCTCCT
Khk-a	Forward	TTGCCGATTTTGTCCTGGAT
	Reverse	CCTCGGTCTGAAGGACCACAT
Khk-c	Forward	AACTCCTGCACTGTCCTTTCCTT
	Reverse	CCACCAGGAAGTCGGCAA
AldoB	Forward	GCTGGGCAATTTCAGAGAGC
	Reverse	GAGGACTCTTCCCCTTTGCT
Tkfc	Forward	CCTTGCTGGGTTAGTAGCCTC
	Reverse	CTTTCCCGATAAAACCGGCAT
Adh1	Forward	GAGGCACCTACAAAGCACAG
	Reverse	CCATCTCAAAGGCGTAATCTGC
Aldh3	Forward	GCGGAGGATGGTGCAAGAG
	Reverse	CATTGAGTTCACTTTTGCTCAGG
Hk1	Forward	GCTCTCCGATGAAACTCTCATAG
	Reverse	GGACCTTACGAATGTTGGCAA
Hk2	Forward	TTGACCAGGAGATTGACATGGG
	Reverse	CAACCGCATCAGGACCTCA
Hk3	Forward	GGACAGGAGCACCCTCATTTC
	Reverse	CCTCCGAATGGCATCTCTCAG
Ark1b1	Forward	AGGCCGTGAAAGTTGCTATTG
	Reverse	ATGCTCTTGTCATGGAACGTG
Sorb	Forward	GCTAAGGGCGAGAACCTGTC
	Reverse	CATGCTCCCAGTAGTGAACATC
Chrebp-b	Forward	TCTGCAGATCGCGTGGAG
	Reverse	CTTGTCCCGGCATAGCAAC
Srebp1c	Forward	GAGCCATGGATTGCACATTT
	Reverse	CTCAGGAGAGTTGGCACCTG
Acly	Forward	CAGCCAAGGCAATTTCAGAGC
	Reverse	CTCGACGTTTGATTAACTGGTCT
Acc1	Forward	ACAGTGGAGCTAGAATTGGAC
	Reverse	ACTTCCCGACCAAGGACTTTG
Fasn	Forward	GGAGGTGGTGATAGCCGGTAT
	Reverse	TGGGTAATCCATAGAGCCCAG
Scd1	Forward	CAGCCGAGCCTTGTAAGTTC
	Reverse	GCTCTACACCTGCCTCTTCG
Cpt1a	Forward	AGTGGCCTCACAGACTCCAG
	Reverse	GCCCATGTTGTACAGCTTCC
Acadvl	Forward	CTGATGAGCTCCCAGGGTAA
	Reverse	TTGGGCCTCTCTAATACCCA
Acadl	Forward	TCTTGCGATCAGCTCTTTCA
	Reverse	GGTACATGTGGGAGTACCCG
Hadha	Forward	CTGGTCAGCAGAGCAGAAGA
	Reverse	ATTGGCAGTCTCAGTCGCTT
Abcd2	Forward	ATACACATGCTAAATGCAGCAGC
	Reverse	GCCAATGATGGGATAGAGGGT
Acsl1	Forward	TGCCAGAGCTGATTGACATTC
	Reverse	GGCATACCAGAAGGTGGTGAG
Acox1	Forward	CCTGATTCAGCAAGGTAGGG
	Reverse	TCGCAGACCCTGAAGAAATC
Acot1	Forward	ATACCCCCTGTGACTATCCTGA
	Reverse	CAAACACTCACTACCCAACTGT
Tnfa	Forward	CCACCACGCTCTTCTGTCTAC
	Reverse	AGGGTCTGGGCCATAGAACT
Mcp1	Forward	TTAAAAACCTGGATCGGAACCAA
	Reverse	GCATTAGCTTCAGATTTACGGGT
Il10	Forward	GCTCTTACTGACTGGCATGAG
	Reverse	CGCAGCTCTAGGAGCATGTG
Cd68	Forward	CTTCCCACAGGCAGCACAG
	Reverse	AATGATGAGAGGCAGCAAGAGG
Cd11c	Forward	CACTCAGTGACTGCCCAAAA
	Reverse	CCTCAAGACAGGACATCGCT
F4/80	Forward	CTGGGATCCTACAGCTGCTC
	Reverse	AGGAGCCTGGTACATTGGTG
Ppara	Forward	GTGGGGAGAGAGGACAGATG
	Reverse	TCCCTGTGAACTGACGTTTG
Chrebp-a	Forward	CGACACTCACCCACCTCTTC
	Reverse	TTGTTCAGCCGGATCTTGTC
Srebp1a	Forward	GAACTGGACACAGCGGTTTT
	Reverse	GGCCAGAGAAGCAGAAGAGA
Tbp	Forward	TGACTGCAGCAAATCGCTTGG
	Reverse	ACCCTTCACCAATGACTCCTATG
18s	Forward	GTAACCCGTTGAACCCCATT
	Reverse	CCATCCAATCGGTAGTAGCG
