# Supplementary material for: Knockdown of ketohexokinase versus inhibition of its kinase activity exert divergent effects on fructose metabolism
Source: JCI Insight. 2024 Dec 6;9(23):e184396. doi: 10.1172/jci.insight.184396 (PMC11623947; doi:10.1172/jci.insight.184396)
Supplement: Supplemental table 2 [file jciinsight-9-184396-s173.xlsx]

## Sheet: Human primers
Supplemental Table 2: Human primers used for SYBR qRT_PCR analysis of gene expression
Gene		Sequence
GCKRP	Forward	CAAGTGGGAGTTGTCTGGGTA
	Reverse	TGCCCTAGCAGTCGAACAATG
HK1	Forward	GCTCTCCGATGAAACTCTCATAG
	Reverse	GGACCTTACGAATGTTGGCAA
HK2	Forward	TTGACCAGGAGATTGACATGGG
	Reverse	CAACCGCATCAGGACCTCA
ACLY	Forward	ACATGGCTGCAGAGAGACCT
	Reverse	GGTGCTCCGGATTTTGC
ACC1	Forward	AGTGGGTCACCCCATTGTT
	Reverse	TTCTAACAGGAGCTGGAGCC
FASN	Forward	TCTCCGACTCTGGCAGCTT
	Reverse	GCTCCAGCCTCGCTCTC
SCD1	Forward	GCAGCCGAGCTTTGTAAGAG
	Reverse	GTTCTACACCTGGCTTTGGG
ACOX2	Forward	TCCACAGTTACCCGGAGTTTA
	Reverse	GCCGAGCTATCAACCGGAT
ACOT8	Forward	GTGGCCGCCTATATCTCCG
	Reverse	CGTGGAACCACATGGAATGG
EHHADH	Forward	CCTGGGCTGTCACTATAGGATT
	Reverse	AGAAGCTGGGTTCCTCTTGC
ACAA1	Forward	GCGGTTCTCAAGGACGTGAAT
	Reverse	GTCTCCGGGATGTCACTCAGA
CHREBPB	Forward	AACTGGAAGTTCTGGGTGTT
	Reverse	AGGGAGTTCAGGACAGTTGG
SREBP1C	Forward	ACACAGCAACCAGAAACTCAAG
	Reverse	AGTGTGTCCTCCACCTCAGTCT
TBP	Forward	CAGTGACCCAGCAGCATCACT
	Reverse	AGGCCAAGCCCTGAGCGTAA
18S	Forward	CTTAGAGGGACAAGTGGCG
	Reverse	GGACATCTAAGGGCATCACA
