# Supplementary material for: Knockdown of ketohexokinase versus inhibition of its kinase activity exert divergent effects on fructose metabolism
Source: JCI Insight. 2024 Dec 6;9(23):e184396. doi: 10.1172/jci.insight.184396 (PMC11623947; doi:10.1172/jci.insight.184396)
Supplement: Supplemental table 3 [file jciinsight-9-184396-s174.xlsx]

## Sheet: Antibodies
Supplemental Table 3. List of antibodies used for immunoblot
Name	Sources	Catalog number	Clone number
Phospho-Akt (Ser473)	Cell signaling technology	4060	D9E
Akt (pan)	Cell signaling technology	4685	11E7
Phospho-p44/42 MAPK (Erk1/2) (Thr202/Tyr204)	Cell signaling technology	9101	NA
p44/42 MAPK (Erk1/2)	Cell signaling technology	4695	137F5
GAPDH (D16H11)	Cell signaling technology	5174	D16H11
PFKP	Cell signaling technology	8164	D4B2
PKM1/2	Cell signaling technology	3190	C103A3
Pyruvate Dehydrogenase	Cell signaling technology	3205	C54G1
β-Actin Mouse	Sigma-Aldrich	A2228-100UL	AC-74
KHK	Sigma-Aldrich	HPA007040-100UL	NA
KHK-C	Signalway antibody	21709	NA
VINCULIN	Novus biologicals	NB600-1293	hVIN-1
AldoB	Santa-Cruz	sc-393278	C-11
TKFC	Novus Biologicals	NBP1-79584	NA
ADH1	Cell signaling technology	5295	NA
ALDH3	Abcam	ab113111	NA
Hexokinase 1	Cell signaling technology	2024	C35C4
Hexokinase 2	Cell signaling technology	2867	C64G5
Hexokinase 3	Protein tech	67803-1-Ig	3H3C7
CHREBP	Novus Biologicals	NB400-135	NA
SREBP1C	Novus Biologicals	NB100-2215	NA
Lamin A/C	Cell signaling technology	2032	NA
ATP-Citrate Lyase	Cell signaling technology	4332	NA
Acetyl-CoA Carboxylase	Cell signaling technology	3676	C83B10
Fatty Acid Synthase	Cell signaling technology	3180	C20G5
SCD1 (M38)	Cell signaling technology	2438	NA
CPT1a	Abcam	ab128568	8F6AE9
ACADVL	Santa-Cruz	sc-271225	D-11
ACADL	Abcam	ab82853	NA
HADHA	Abcam	ab110302	4A8BG12
ABCD2	Gift from Prof. G. Graf	9017-F 2-27-07 HB
ACSL1	Cell signaling technology	9189	D2H5
ACOX1	Santa-Cruz	sc-517306	153CT43.1.1
ACOT1/2	Santa-Cruz	sc-373917	F-2
GCK	Protein tech	15629-1-AP	NA
