# Supplementary material for: Knockdown of ketohexokinase versus inhibition of its kinase activity exert divergent effects on fructose metabolism
Source: JCI Insight. 2024 Dec 6;9(23):e184396. doi: 10.1172/jci.insight.184396 (PMC11623947; doi:10.1172/jci.insight.184396)
Supplement: Supplemental table 4 [file jciinsight-9-184396-s175.xlsx]

## Sheet: metabolomics_TN
Name	Polarity	Formula	Calc..MW	m.z	RT_CD	Chow1	Chow2	Chow3	Chow4	Chow5	Chow6	Chow7	Chow8	HFD1	HFD2	HFD3	HFD4	HFD5	HFD6	HFD7	HFD8	siRNA1	siRNA2	siRNA3	siRNA4	siRNA5	siRNA6	siRNA7	siRNA8	inhibitor1	inhibitor2	inhibitor3	inhibitor4	inhibitor5	inhibitor6	inhibitor7	inhibitor8
(-)-Spiculisporic acid	-	C17H28O6	328.186	327.179	3.231	238142	180565	918538	806008	296726	538161	970730	355766	307926	528783	312081	360918	911810	333997	1.21634e+06	273483	651670	357647	699496	310590	327543	359753	302586	369178	389290	322982	409422	276407	408386	376657	372447	338576
(1,3-diphenylpropoxy)sulfonic acid isomer	-	C15H16O4S	292.076	291.069	1.879	102876	447053	194144	102606	141575	148579	209344	49582.2	103098	77811	117690	112199	77969.9	50834	56291.3	44069.8	61255.8	39862.7	34524.9	55953.1	32737.2	64672.1	25928.5	38091	185087	17871.6	52086.3	48615.6	74453.1	32478.8	32594.5	72635.8
(2e)-3-(4-acetoxy-2,3-dihydroxy-2,5,5,8a-tetramethyldecahydro-1-naphthalenyl)acrylic acid isomer	-	C19H30O6	354.206	353.199	2.464	481095	955165	395363	509343	1.05406e+06	1.02389e+06	769636	613796	309274	181987	585045	430276	262313	168832	485768	957581	675309	257969	152356	991175	383182	620849	1.10499e+06	436406	323248	666551	264168	928004	463088	598917	889140	771494
9-Decenoic acid	-	C10H18O2	170.13	169.123	2.411	180894	157926	164638	162663	97812.7	130822	125790	182414	111359	63293.4	116026	82701.5	161060	171674	200510	194262	109530	86112.1	145709	146070	158700	134048	104289	170271	69680.6	79243.8	24021.4	59992.8	48175.4	28523	79003.4	137335
(2R,3R,4R)-2-Amino-4-hydroxy-3-methylpentanoic acid	-	C6H13NO3	147.089	146.082	14.349	357754	124702	241433	252362	223361	130081	248670	318362	390188	439112	255025	357124	314026	212468	302950	233105	554863	178544	271113	297643	135227	278036	246730	202815	812469	1.17457e+06	1.60907e+06	1.24022e+06	909525	1.22296e+06	1.09732e+06	714552
(3-oxo-1,3-diphenylpropoxy)sulfonic acid isomer	-	C15H14O5S	306.055	305.048	1.845	7.82325e+06	1.66987e+06	684069	4.82575e+06	230531	118542	759544	316043	153918	84870.8	283203	227010	278759	381904	103988	400477	167820	78780.6	102870	40253.7	254685	129825	231816	54453.4	486145	216473	98477.2	104341	143363	145704	113359	438920
(4R,5S,7R,11x)-11,12-Dihydroxy-1(10)-spirovetiven-2-one 12-glucoside	-	C21H34O8	414.228	413.221	2.333	15955.1	22064.7	108507	17998.5	8751.21	62573.3	12502.2	12454.6	35396	10028.3	21811.1	42831.4	26622.5	20359.5	15456	9856.45	32913	21153.2	10545.3	18472.1	17631.2	15470.1	20098.6	46745.2	14633.6	7537.36	32378.3	21003.9	15124	11918.5	17044.1	6575.25
10-Hydroxy-2-decenoic acid	-	C10H18O3	186.125	185.117	3.699	123628	122997	196520	286040	170819	113899	186494	155816	560132	143106	248984	252581	226014	204419	221816	60004.8	268464	229768	227216	147726	36254.2	203111	101017	275175	241261	227574	298855	93383.4	295651	206709	183244	178790
(Ã‚Â±)-2-Methylbutanal	-	C5H10O	86.0729	85.0656	3.627	36322.5	12471	84981.5	61171.1	5029.36	45927.7	6263.71	54766.6	34257.3	22812.5	23832.2	49851	7947.98	50230.4	48507.7	50385.2	34235.1	37294	41847.8	13979.3	44026.7	60999.7	39179	37349.6	9422.32	22064.4	27643.6	6541.91	66684	13217.7	10209.1	3770.61
(R)-Lipoic acid	-	C8H14O2S2	206.042	205.035	14.527	1.81317e+06	1.87102e+06	2.86878e+06	1.28966e+06	2.04863e+06	1.47271e+06	2.40531e+06	1.0154e+06	1.67174e+06	1.17346e+06	1.4205e+06	1.51567e+06	1.80111e+06	1.36294e+06	1.57838e+06	1.36951e+06	692968	929850	1.05704e+06	1.60224e+06	1.03376e+06	664895	1.43881e+06	914598	1.80956e+06	2.07122e+06	2.45069e+06	2.24427e+06	2.08855e+06	1.6365e+06	1.85769e+06	1.01469e+06
(S)-beta-Aminoisobutyric acid	-	C4H9NO2	103.063	102.056	14.222	947057	1.07516e+06	2.79765e+06	1.08658e+06	1.90078e+06	759576	1.20437e+06	1.45711e+06	2.63945e+06	2.59034e+06	3.08037e+06	2.04009e+06	2.39726e+06	2.33539e+06	2.00244e+06	980542	2.9527e+06	2.53977e+06	1.92091e+06	3.3926e+06	1.00311e+06	1.76294e+06	1.90497e+06	2.1145e+06	2.46707e+06	3.42487e+06	5.57002e+06	1.21881e+06	2.01578e+06	2.7019e+06	1.23082e+06	1.55957e+06
Sebacic acid	-	C10H18O4	202.12	201.112	11.858	93100.2	103686	97180.7	154131	162254	64889.4	102990	162075	206974	146290	146873	79754.3	142268	133093	112947	122263	95397.3	78825.6	130318	117046	82519.4	98305.6	97101.7	63922.8	119797	146292	72844.9	104277	135641	96957.1	77011.7	163302
[4]-Gingerol	-	C15H22O4	266.154	265.147	3.72	2.76599e+06	3.30323e+06	5.1435e+06	4.58965e+06	3.46648e+06	5.35936e+06	4.47646e+06	4.98297e+06	3.60535e+06	6.81379e+06	4.60242e+06	6.51286e+06	4.07487e+06	4.20006e+06	5.37024e+06	5.74949e+06	5.40757e+06	7.54934e+06	3.70267e+06	6.39002e+06	1.35125e+06	5.4938e+06	4.36435e+06	6.76383e+06	7.16515e+06	5.22493e+06	6.56886e+06	4.00326e+06	6.92158e+06	5.26381e+06	4.87249e+06	3.71887e+06
1-(beta-D-Ribofuranosyl)-1,4-dihydronicotinamide	-	C11H16N2O5	256.108	255.101	2.112	191423	66179	260795	140345	208948	127487	153366	86996.1	539365	537972	966420	597314	293343	412654	282971	147722	389626	59694	238183	141183	95883.6	96287.4	151211	269941	118301	510514	415790	182934	420014	287485	646520	169052
1-Methylguanosine	-	C11H16N5O5	298.117	297.109	4.137	37751	34434.5	78311.4	22941	157855	25137.1	114360	187169	444603	165829	159458	74047	59759.9	44196.6	66488	14838.4	27483.7	108748	153811	74484.5	42903.1	56798.5	49888.4	64236.4	106145	117368	50856.2	47351.4	17134.2	74097.9	58254.5	101256
Capric acid	-	C10H20O2	172.146	171.138	2.321	346506	448825	315834	325468	422258	384287	417736	531653	411750	555563	403987	509416	353742	506530	557341	383725	542886	448618	496256	396249	395939	424295	516211	446206	520117	318306	467550	385536	458574	535302	542827	581791
1-Stearoylglycerophosphoglycerol	-	C24H49O9P	512.309	511.302	3.69	80185.3	200983	83380.4	132612	146896	78592.5	216309	57686.8	126593	83532.6	211626	264605	174967	169212	105216	109263	153923	136057	170188	190366	100061	149848	83417.9	177012	277298	191819	229675	378270	197594	210482	138147	163618
1-tetradecanesulfonic acid isomer	-	C14H30O3S	278.19	277.183	1.916	430572	50817.9	229558	254155	1.49518e+06	1.27526e+06	618690	191487	1.36379e+06	1.28966e+06	437055	1.29151e+06	556920	1.34887e+06	143703	133440	1.31953e+06	122898	309951	154662	1.36701e+06	245057	128452	497414	2.03112e+07	52357.2	116430	215603	1.15255e+06	131569	169255	141858
1,2-Benzisothiazol-3(2H)-one	-	C7H5NOS	151.009	150.001	2.544	142669	194327	118608	163305	119128	174693	186402	218468	147872	135717	153077	194187	180567	172821	226225	170229	256382	224964	166123	138198	161785	154286	165721	212811	197228	215019	154410	102475	223255	175599	171387	176674
1,2-Cyclohexanediol	-	C6H12O2	116.083	115.076	3.705	390588	811945	727953	1.37863e+06	752549	820424	603451	727519	1.24507e+06	354418	676455	1.43341e+06	1.3078e+06	585204	1.49078e+06	586108	518833	1.41166e+06	742134	690024	1.40268e+06	1.69269e+06	755129	646112	1.44058e+06	527371	1.66215e+06	1.22124e+06	1.60388e+06	979510	659800	686530
1,2,3-Propanetricarboxylic acid	-	C6H8O6	176.031	175.024	4.325	556253	697151	731561	812708	790194	865095	1.0293e+06	660369	798943	1.40776e+06	874671	1.28723e+06	1.17602e+06	863318	962672	692208	650395	1.02121e+06	910961	1.06952e+06	857653	852253	1.34863e+06	1.13177e+06	571484	602164	637909	704563	664396	405852	872724	406070
1,25-Dihydroxyvitamin D3-26,23-lactone	-	C27H40O5	444.286	443.279	2.548	20936.5	21359	36475.6	14860.4	31315.8	23990.2	21807.1	18978.4	42834.4	15845.7	24269	25215.3	31570.6	14926.5	39765.2	60190.2	54704.6	50315.3	73523.8	39381.9	32660.4	28658.8	67934.8	49454.8	46758.1	44871.7	18122.6	25640.3	26737.3	68609.5	29391.4	38401.9
1,3-Dimethyluracil	-	C6H8N2O2	140.058	139.051	11.842	816761	203903	95765	241513	112223	106756	99321.6	156873	476139	69180.6	170906	76807.1	125979	138066	170683	233924	701103	93591.4	265524	68198.7	58651.5	48919.3	97606	257971	267003	299988	140994	109905	173070	216968	88458.3	310218
10-Hydroxydecanoic acid	-	C10H20O3	188.14	187.133	3.742	13513.1	14431	43196	28244.6	27407.2	35265.1	26428.2	37063.4	143817	61967.6	34135	21783.8	27894.9	96884.2	36139	156937	38439.3	35430.7	39538.8	32161.2	55283.2	17699.7	23255.9	22899.6	14181.9	27123.3	47366.9	16981.6	116061	35817.8	25261.6	14830.7
Undecanoic acid	-	C11H22O2	186.161	185.154	2.258	87443.1	126674	130162	143293	114065	95940.7	114629	119153	128000	213834	133315	175393	139261	153556	274210	99039.8	179311	132360	190279	100781	115597	121441	140474	251771	92061.3	68599.6	183220	125520	105621	81650.8	189583	185035
Traumatic acid	-	C12H20O4	228.135	227.128	2.556	106280	45074.3	160637	97871.5	93889.2	79468.3	280075	210991	80507.5	190453	108255	158381	94574.1	64663.6	73951.6	150749	74296.7	72439.2	80559.7	48826.4	91273.8	107591	84826.8	115987	78464.2	265894	200745	124089	112123	100279	84389.1	96406.6
(S)-Succinyldihydrolipoamide	-	C12H21NO4S2	307.089	306.082	13.526	123387	183231	145820	176876	159764	119514	141754	128212	93882.3	90854.5	99528.6	70071.4	134037	162538	188415	84532.9	95342.9	83948.1	87122.9	93208.1	63679.6	86412.3	124859	103293	110943	137410	148486	102250	92220.3	168218	102019	152872
3-Oxododecanoic acid	-	C12H22O3	214.156	213.149	2.484	99072	94332.8	99148.9	171628	114908	100761	192670	162693	190802	40466.4	118399	69704.6	135893	84593	318509	57093.1	300194	144988	154566	80274.5	122808	97213.5	121065	191737	145577	35994.1	239432	88422.7	156347	122781	132924	104374
11-deoxy pgf2 isomer	-	C20H34O4	338.244	337.237	2.303	64620.4	55942.3	68104	47541.2	81073.8	17945.8	31925.4	204087	217436	128195	275607	220649	84449.8	67329.9	126274	49075.5	133223	61295.1	158226	34679.9	62375.7	45298.7	23462.2	221822	41055.7	151691	12543	96683.5	70311.3	25474.3	147949	65292.5
11-prostaglandin f2 isomer	-	C20H34O5	354.239	353.232	3.828	13634.2	55423.2	67681.3	101892	22331.7	33810	21508.7	60404.9	2.31188e+06	14954.9	10569.4	53292.7	24967.5	39823.2	27381.7	29256.4	12884.9	14615.1	12637.5	25091.2	30332.9	26032.2	10707.3	25207.5	15047.7	13958.3	28182.9	12313.8	38444.2	20278.8	20979	22678.6
S-3-oxodecanoyl cysteamine	-	C12H23NO2S	245.144	244.137	2.23	81187.6	466039	6933.1	19158.5	122929	330680	188555	208357	56375.1	45489.3	263296	136229	40621	91574.4	22409.5	118276	97441.9	77116	98812.4	123525	182372	140551	124779	41928.1	47410	61895	5655.1	166041	8880.82	119640	170274	136744
Dodecanoic acid	-	C12H24O2	200.177	199.17	2.214	588736	599278	544434	555008	579896	455166	667372	705427	682944	904793	524075	765852	603298	703713	956118	506391	858638	672932	699263	601442	556588	589330	671891	845438	368139	313188	498701	399371	462870	417597	535522	472814
Tridecanoic acid	-	C13H26O2	214.192	213.185	2.177	105432	131941	190522	198845	156445	93915.8	160104	187105	275030	261442	233412	252146	145198	208415	340803	133108	268404	129011	232015	90954.1	125660	149903	172422	310640	131056	146944	258047	162421	146993	135190	401697	184789
Geranyl acetoacetate	-	C14H22O3	238.156	237.149	2.156	58529.7	61392.7	28571.7	82855.7	44397.2	60939	31899.5	44616.6	20896.6	31494.7	79720.5	56452.1	31854.9	83513.5	152304	129562	32313.1	30845.6	41666.8	72538.9	25184.6	26410.1	49685.2	20152.8	22864.1	19487.4	22055.9	22369	34078.8	14846.1	21675.3	25296.5
Goshuyic acid	-	C14H24O2	224.177	223.169	2.171	267975	79555.3	176263	321981	145150	19507.9	51400.1	429991	223434	352105	379097	411527	416504	431877	529034	97776.3	271543	430395	245964	654842	241363	281876	282172	414075	119555	74816.6	122067	127615	218670	159693	145490	202907
Tetradecenoic acid	-	C14H26O2	226.192	225.185	2.161	698124	477916	437144	411924	415086	89364.2	200219	391025	342811	854016	457805	443969	386924	507101	391148	77103.9	608352	512309	311038	711827	249402	343364	230779	425810	335611	267094	397179	296214	580075	276068	311151	202312
13,14-dihydro-15-keto-tetranor prostaglandin f1?	-	C16H28O5	300.192	299.185	3.741	35796.1	52319	25168.8	84470.2	63427.4	32181.1	92232.4	87289.9	34993.5	36596.9	97714.5	64327.1	41690.7	100435	127916	93647.9	100697	71413.5	141158	69045.3	70018.6	54478.9	13914.6	112210	66461.1	42996.2	45873.4	51346.8	61106.7	50757.9	43009.9	15780.8
15-Keto-13,14-dihydroprostaglandin A2	-	C20H30O4	334.213	333.206	3.753	227014	117749	129691	483051	220686	57407.4	768081	160986	128169	23072.4	128594	116645	190378	166039	153448	32016.1	164482	146867	146280	71704.9	101446	126767	39667.8	70193.7	90842.2	184452	92333.1	38327.2	228312	417670	98182.8	185012
15beta-Hydroxydesogestrel	-	C22H30O2	326.223	325.216	2.053	94108.8	55302	40782.5	40370.3	13197.2	7055.04	22236.1	48451.3	187119	63789.6	153414	254045	140995	42096.2	40350.4	8967.11	84831.1	50735.7	22140.3	202113	37301.1	54561.2	37317.8	34953.9	100237	104942	149923	171555	243403	127662	131491	33542.9
1-Octen-3-yl glucoside	-	C14H26O6	290.172	289.165	3.733	5760.81	3277.49	12659.7	14264.9	13833.1	8965.64	13424	10369.7	423307	30545.8	8127.56	10878.1	13983.9	5477.7	18180.4	78441.8	19326.5	8338.65	20005.9	16164.4	8893.91	8936.66	11665.9	11483.1	7069.14	13784.2	7265.35	7995.84	6074.46	4902.8	5720.79	7458.68
18-Hydroxycorticosterone	-	C21H30O5	362.208	361.201	3.713	34945.7	69124.3	132425	229130	33082.7	89703.7	50015.1	47167.1	349300	288000	1.48519e+06	1.63271e+06	193116	272655	97480.1	189944	813186	1.33336e+06	507328	78854.5	2.58469e+06	1.02254e+06	1.17414e+06	1.08942e+06	788029	579463	595466	417102	661892	288768	797619	133712
18-Hydroxycortisol	-	C21H30O6	378.203	377.196	4.066	20063.1	31839.8	18329.3	21022.7	16788.5	15590.5	16360.5	26884.7	14515.5	19278.5	135010	149961	15221.9	12015	30221.1	21657.4	697033	289459	543926	13379.1	461779	427330	125131	121640	14765.4	21440.4	19632.2	14369.3	22725.6	29159.5	22342.2	19933.2
2',4'-Dihydroxyacetophenone	-	C8H8O3	152.047	151.039	1.869	320841	319248	247834	240266	356816	730293	359083	350858	719039	354426	484067	2.18406e+06	370167	299056	1.06447e+06	677871	367775	403433	385534	255253	656878	300948	407176	659302	285296	272463	418093	223632	146640	255805	253199	252886
2-(3,4,5-trihydroxyphenyl)-3,4-dihydro-2h-1-benzopyran-3,4,5,7-tetrol isomer	-	C15H14O8	322.069	321.062	12.568	457469	468877	397845	339156	342079	131635	206067	465473	400535	734471	302296	307633	277503	341126	318299	253203	252724	335047	233975	305990	176963	462606	409636	429135	667874	427853	816590	442580	453488	524999	285851	462536
2-(methylsulfonyl)-3-(pyrazin-2-ylamino)acrylonitrile	-	C8H8N4O2S	224.035	223.028	2.251	1.24567e+06	1.14339e+06	1.94827e+06	656371	2.32545e+06	771085	600499	1.63021e+06	2.53901e+06	2.32163e+06	1.54565e+06	2.0819e+06	1.54876e+06	2.037e+06	1.38161e+06	814676	3.55787e+06	1.14652e+06	3.14092e+06	1.34026e+06	991388	1.26691e+06	1.00384e+06	2.04496e+06	4.41168e+06	966392	6.9335e+06	1.43732e+06	2.84105e+06	314703	1.66528e+06	799355
2-{[3,5-di(trifluoromethyl)anilino]methylidene}-5-phenylcyclohexane-1,3-dione isomer	-	C21H15F6NO2	427.102	426.094	3.909	206157	90005.1	189764	328754	112729	29348.1	137465	301251	209004	638318	182973	280639	320934	175070	433907	199381	235603	401421	212210	354031	196637	243261	291354	297147	277077	223050	598526	158530	448197	374126	186106	238030
2-{2-[4-(tert-butyl)phenyl]-4-hydroxy-1,3-thiazol-5-yl}acetic acid isomer	-	C15H17NO3S	291.094	290.087	17.392	2373.92	14472.4	1.14633e+06	1.49159e+06	6409.6	322788	77173.5	2381.84	2.22539e+06	2.22991e+06	106032	207343	919433	330491	550335	226314	704526	374014	281812	450309	1.09116e+06	215212	19071	1.6427e+06	34737.4	576225	786971	358065	1.5999e+06	9858.35	79013.2	2380.54
2-chloro-n-(2-chlorophenyl)-n'-hydroxybenzenecarboximidamide isomer	-	C13H10Cl2N2O	280.016	279.009	13.348	51543.1	79581.8	22475.1	38996.8	2497.65	61914.5	63304.1	13873.6	7786.82	14282.1	14766.8	18052.1	18159.8	4696.65	13976.4	63399.1	10832.9	18269.9	13904.4	19492.1	73435.4	21158.9	26796.8	10822.8	27275.6	32948.4	21031.3	44369.3	50958.3	14457.6	16495	29062.9
2-Dodecylbenzenesulfonic acid	-	C18H30O3S	326.19	325.183	2.551	6.10419e+06	6.10734e+06	4.20898e+06	1.98883e+06	7.41724e+06	7.42592e+06	5.6015e+06	7.87001e+06	2.5239e+06	5.84831e+06	4.97518e+06	3.05314e+06	1.91453e+06	5.70741e+06	3.12046e+06	5.63936e+06	2.86944e+06	3.10873e+06	4.69335e+06	3.94398e+06	5.78454e+06	2.1429e+06	6.81004e+06	2.98064e+06	7.80644e+06	5.04635e+06	6.59405e+06	6.2101e+06	7.42409e+06	3.33349e+06	8.72209e+06	8.57446e+06
2-Hexenoylcarnitine	-	C13H23NO4	257.162	256.154	3.741	113675	32638.9	98402.5	230627	61536	46815.8	31680.9	134639	28597	40531	22014.4	14359.4	43109.7	76158.3	83451.6	103507	25442.2	31556.9	26269.8	21282.4	15694.8	23299.9	36975.9	48278.9	24682.6	28772.5	27490.4	10502.5	45765.5	45374.2	17275.1	118470
Myristic acid	-	C14H28O2	228.208	227.201	2.149	5.29759e+06	2.72384e+06	3.2237e+06	2.17712e+06	3.71802e+06	1.21408e+06	2.00665e+06	3.14907e+06	5.01243e+06	6.6718e+06	4.83841e+06	5.44035e+06	2.28175e+06	2.88643e+06	3.27411e+06	1.78192e+06	4.6381e+06	2.67079e+06	2.7662e+06	2.9823e+06	1.96107e+06	2.85876e+06	2.84281e+06	4.76509e+06	1.91779e+06	2.80842e+06	3.22191e+06	2.05997e+06	2.64354e+06	1.90445e+06	4.87737e+06	2.28393e+06
2-Hydroxymyristic acid	-	C14H28O3	244.203	243.196	2.492	16524.2	30668.7	29672.7	34663.9	26931.1	21294.1	21365.6	40810.2	43191.6	34006.5	11719.4	33879.5	21291.6	29781.6	24482.3	3644.27	28006.9	31166.5	12682.7	41000.3	25956.7	19214.6	16930.6	39585.2	20655.2	18472.9	36178.4	22624.2	44512.2	26496.5	31406.9	25667.1
Pentadecadienoic acid	-	C15H26O2	238.192	237.185	2.166	181030	233549	370323	494694	120338	48996.1	142233	299097	181203	45156.3	165541	14956.2	267194	255357	168099	106563	107930	107464	125049	163173	87974.2	25995.8	29439.3	94277.8	14471.7	31869.6	11249.1	93355.2	87299.1	77922.5	70366.1	808480
2-Hydroxybenzaldehyde	-	C7H6O2	122.036	121.029	3.632	1.2369e+06	1.64967e+06	2.38955e+06	2.54368e+06	1.5892e+06	1.93232e+06	1.44425e+06	2.29279e+06	2.26022e+06	1.89231e+06	1.67198e+06	3.14802e+06	2.34847e+06	2.20627e+06	2.2136e+06	2.11598e+06	2.39657e+06	2.14623e+06	1.53537e+06	2.26304e+06	2.47414e+06	2.59415e+06	1.38171e+06	2.29485e+06	2.8541e+06	2.03864e+06	2.30043e+06	1.62654e+06	2.789e+06	2.47656e+06	1.97392e+06	1.83797e+06
2-Hydroxyethanesulfonate	-	C2H6O4S	125.998	124.991	4.238	1.89559e+07	2.28986e+07	6.02559e+07	1.16252e+07	6.36132e+07	6.42716e+07	8.11282e+07	2.83776e+07	4.77197e+07	1.2698e+08	5.69275e+07	1.0663e+08	5.55448e+07	7.0275e+07	1.0085e+08	4.32242e+07	5.07529e+07	7.75828e+07	6.82598e+07	3.54693e+07	6.73346e+07	6.87587e+07	7.49928e+07	8.4015e+07	4.97963e+07	7.26101e+06	5.02725e+07	8.04062e+07	1.46179e+08	8.18974e+07	7.50302e+07	5.88774e+07
2-Hydroxyglutarate	-	C5H8O5	148.037	147.029	8.857	621307	3.73499e+06	785025	890479	687011	4.65305e+06	4.47503e+06	439017	919918	1.18411e+06	1.24435e+06	875097	1.12132e+06	2.262e+06	1.69348e+06	4.57054e+06	1.01496e+06	633467	928435	831742	2.7624e+06	694489	839570	816532	771160	1.50858e+06	8.14584e+06	2.47155e+06	869923	1.26037e+06	410567	988673
10Z-Pentadecenoic acid	-	C15H28O2	240.208	239.201	2.139	87013.5	81899.4	54902.3	83257	85837.7	28182.8	34984.8	17972.2	94207.4	142467	29186.5	49896.1	63148.1	68168.2	90585.1	33693	98468.5	32494.4	80705.1	90232.2	42603.4	71810.8	82382.8	60775.7	41166.6	66841.5	34126.6	60588.4	75076.5	72620.7	75566.2	70595.5
Pentadecanoic acid	-	C15H30O2	242.224	241.216	2.125	781226	671078	769299	653580	741175	416312	736204	1.05689e+06	1.5226e+06	1.41598e+06	1.42382e+06	1.48347e+06	443693	825068	1.58832e+06	661623	1.1006e+06	640108	1.06363e+06	652652	548838	770841	627283	940188	457259	1.1709e+06	1.13206e+06	711299	619909	611167	2.19855e+06	618554
2-Ketobutyric acid	-	C4H6O3	102.031	101.024	3.456	510387	364958	336854	430002	350438	291405	412212	276638	366581	280208	532063	368097	309725	452672	436269	195163	316335	495048	351699	316446	345078	417024	196906	411105	532799	469763	568356	308783	381912	398344	427317	399612
2-Methoxyacetaminophen sulfate	-	C9H11NO6S	261.032	260.025	14.767	50017.3	49205.2	75313	39683.5	72424.1	109096	128981	32805	61154.6	29616.8	39991.2	47418.3	1.1002e+06	59734.6	34387	969413	47694.7	54191.3	71677.2	40540.7	92975.1	727171	84307.3	53208	22960.7	587904	56324.4	111936	32195.8	49331.8	22410.8	60772.2
Portuloside A	-	C16H26O7	330.166	329.159	3.886	76026.4	209798	179491	79140.8	271371	260688	105290	71716.8	172329	13784.5	23859.2	20292.2	96540.8	32518	102531	299651	68352.6	34683.1	101718	43548.5	33889.1	190962	72214.8	47988	7007.07	14950.1	30803.8	33624.5	40819.6	32135.6	20404.9	16423.9
2-Methylbutyrylglycine	-	C7H13NO3	159.089	158.082	3.87	829342	1.93479e+06	2.0671e+06	597912	199447	2.75222e+06	1.89245e+06	1.1984e+06	525443	242422	812026	302915	556541	1.82607e+06	329337	1.15048e+06	531610	1.43886e+06	1.53803e+06	283827	2.35353e+06	1.5587e+06	863361	1.48863e+06	435628	1.097e+06	276355	2.52485e+06	720447	531351	900138	706803
Palmitic acid alkyne	-	C16H28O2	252.208	251.201	2.129	501456	239853	241639	149392	335331	37686.9	114263	155349	448430	1.04098e+06	375191	486919	304857	434624	401317	140752	682652	498141	343953	566734	277599	524627	462343	687161	440250	736992	640245	425421	694717	502196	473775	415398
2-Methylhippuric acid	-	C10H11NO3	193.073	192.066	3.738	5.62323e+06	2.10062e+06	3.61088e+06	2.33464e+06	2.09641e+06	1.43842e+06	1.7322e+06	2.90143e+06	1.17714e+06	288665	640319	1.37989e+06	1.44596e+06	1.80959e+06	1.29905e+06	128309	972156	4.12059e+06	1.25871e+06	1.12639e+06	977324	2.5165e+06	2.85804e+06	2.39819e+06	1.78159e+06	1.07041e+06	1.38579e+06	555453	894628	1.30015e+06	932299	1.34904e+06
2-Methylpropanal	-	C4H8O	72.0572	71.05	3.703	37050.3	137527	116638	108491	53030.7	62952.7	127784	107509	41898.5	22906.8	63485.9	67697	60539.3	57029.3	68651.2	45987.2	75250	69636.8	99303.2	72386.8	67875.3	99030.8	66166.1	77341.3	52821.8	72498	46540.3	43037	63053.6	87462.1	37759.3	43363
2-Naphthalenesulfonic acid	-	C10H8O3S	208.018	207.011	2.06	64045.9	88461.3	295006	327442	531053	241554	373479	264768	605042	416021	202574	292444	375817	386969	419020	222528	498751	64170.8	430282	307595	98500.2	410511	242675	257595	346267	116942	211241	239540	421862	232516	398566	430874
Palmitoleic acid	-	C16H30O2	254.224	253.216	2.116	4.54892e+07	1.96002e+07	2.05311e+07	1.76246e+07	2.82582e+07	3.98401e+06	9.25382e+06	1.26423e+07	3.36626e+07	5.3455e+07	1.37247e+07	2.42016e+07	2.10815e+07	1.76694e+07	1.57332e+07	3.88695e+06	3.13072e+07	1.38239e+07	1.19609e+07	2.60207e+07	9.36994e+06	1.7346e+07	1.40626e+07	2.25833e+07	2.36078e+07	2.71118e+07	2.98681e+07	1.78921e+07	3.27807e+07	2.40791e+07	2.24366e+07	1.64656e+07
2-o-ethyl ascorbic acid isomer	-	C8H12O6	204.063	203.055	14.427	460050	427209	501785	522753	424322	387685	646221	605400	850439	789681	412072	549112	604014	649479	752562	473739	680920	438456	441655	321649	568203	329185	553404	616861	672691	642847	745208	673683	433257	604937	643380	529214
2-O-Methylascorbic acid	-	C7H10O6	190.047	189.04	8.661	6.08361e+06	3.84015e+06	4.81024e+06	5.67105e+06	8.48516e+06	3.44449e+06	4.11198e+06	5.69882e+06	4.90675e+06	4.5582e+06	4.5805e+06	5.47363e+06	8.44968e+06	6.64208e+06	6.8878e+06	3.96837e+06	3.46797e+06	2.30335e+06	2.07161e+06	4.45918e+06	1.45166e+06	2.31166e+06	2.30323e+06	2.07773e+06	7.28155e+06	8.08302e+06	1.07668e+07	5.67142e+06	6.53861e+06	9.37151e+06	7.26677e+06	7.91899e+06
2-oxophytanate isomer	-	C20H38O3	326.281	325.273	2.117	64711.4	179659	360947	193540	110214	101740	148684	255192	441067	613395	585000	578835	226893	318215	417819	199124	382768	112558	271914	152738	84226.9	140290	163286	496657	49864	375123	477739	249746	306893	135149	818849	280970
2,2,4,4-Tetramethyl-6-(1-oxobutyl)-1,3,5-cyclohexanetrione	-	C14H20O4	252.135	251.128	8.489	6673.39	6893.83	3555.94	6187.75	8752.85	8886.06	8058.85	8901.32	280362	10020.7	2715.43	2696.82	2974.26	3869.19	5098.81	6844.72	13767.2	3163.47	8357.09	13926.3	6913.21	5328.21	2871.46	8554.91	2495.33	10189.4	9261.59	7453.77	8515.95	4943.27	6100.16	9425.08
2,3-dinor prostaglandin e1	-	C18H30O5	326.208	325.201	4.206	32362.6	50856.1	30740.6	25922.7	30501.9	25079.5	24971	43090.8	3.81378e+06	22567.8	29527.6	21151	24519	17706.9	23379	36662.2	17878.7	20978.3	55709.8	21525	21694.1	19542.3	26391.9	24314.5	23891.6	25652.8	29389.9	53827.1	30258.5	47006.4	36118.6	32055.6
2,4-dinitrophenylhydrazine isomer	-	C6H6N4O4	198.038	197.031	3.635	503323	5.11693e+06	3.55062e+06	400143	579382	8.70115e+06	5.63783e+06	1.26387e+06	439001	959024	939988	1.83916e+06	1.5345e+06	1.68443e+06	416299	4.27773e+06	1.38602e+06	2.16385e+06	1.54607e+06	1.45078e+06	8.92274e+06	1.60085e+06	386847	946476	616655	987302	931913	5.96994e+06	2.91593e+06	510099	4.77712e+06	1.16767e+06
2,6-dihydroxypyridine	-	C5H5NO2	111.032	110.024	7.568	355014	901126	814738	596695	863430	2.01175e+06	784915	729947	474373	1.1774e+06	775482	1.14726e+06	800546	1.02439e+06	1.12505e+06	1.83096e+06	1.3797e+06	1.09775e+06	1.07416e+06	701112	2.10842e+06	814768	541504	957618	713965	799917	907041	1.34402e+06	1.28252e+06	1.13987e+06	1.12524e+06	702636
3-(1-cyano-1,2-dihydroisoquinolin-2-yl)-3-oxopropyl propionate	-	C16H16N2O3	284.117	283.109	1.906	94921	93403.8	35720.4	52903.9	101127	88298.5	54290.7	143550	44479.9	115751	101174	138765	51977.6	68136.1	129827	106890	117988	118103	78117.2	108030	30524.6	78609.3	148070	38982.9	101382	61013	40166.4	106667	51222.6	143457	162586	146758
3-(2-Hydroxyphenyl)propanoic acid	-	C9H10O3	166.062	165.055	3.454	211875	422958	461299	392954	128281	509406	608359	249875	290103	199269	199204	163016	160199	175362	145581	92946.1	215749	329932	244427	173437	380455	386408	140980	320887	284477	299249	409965	201276	539479	298474	275965	231978
3-(2-thienylmethyl)-2-thioxotetrahydro-4h-imidazol-4-one isomer	-	C8H8N2OS2	212.008	211.001	14.663	6395.71	171522	69595.2	6561.75	37528.7	174038	217932	30726.2	8694.34	21556	27964.1	10029.3	13178.8	29750.6	14025.4	101479	23655.9	47614	43968.1	24737.3	149470	23059	22138.4	63943.3	5763.99	23371.1	20256.9	111489	64246.4	5735.57	58838.6	67526.1
3-(4-chloroanilino)-2-(isopropylsulfonyl)acrylonitrile isomer	-	C12H13ClN2O2S	284.036	283.029	12.899	1.19297e+06	2.05914e+06	533398	503672	1.49875e+06	2.77346e+06	1.31027e+06	1.06618e+06	1.12997e+06	1.96546e+06	747780	2.79603e+06	2.10822e+06	1.89193e+06	1.21964e+06	3.23645e+06	976804	1.80343e+06	987057	924744	888731	956798	1.51511e+06	1.66008e+06	573577	364790	518946	1.5836e+06	628403	628226	2.83111e+06	1.71516e+06
3-{[(4-amino-1,3,5-triazin-2-yl)thio]methyl}benzonitrile isomer	-	C11H9N5S	243.058	242.051	12.735	1.25103e+07	1.19041e+07	1.12195e+07	2.11761e+07	1.48547e+07	1.59818e+07	2.56588e+07	1.63367e+07	2.00084e+07	2.11004e+07	1.42027e+07	1.93611e+07	2.1724e+07	2.13718e+07	3.15963e+07	1.88677e+07	1.78256e+07	7.10259e+06	5.73155e+06	4.66323e+06	2.04667e+07	1.24333e+07	1.49959e+07	2.1406e+07	1.19253e+07	4.03395e+06	1.88506e+07	1.59701e+07	1.97201e+07	1.23702e+07	4.94628e+06	1.40732e+07
3-Amino-4-hydroxybenzoic acid	-	C7H7NO3	153.042	152.035	7.607	285533	455964	471653	435523	576806	926150	661644	524042	332763	1.02214e+06	586700	848406	561839	654377	867714	938800	801264	661379	713995	450819	1.00896e+06	479292	553243	705460	522483	696417	629947	691775	745805	894162	566557	419033
3-Feruloylquinic acid	-	C17H20O9	368.111	367.104	13.853	3888.22	30080.2	34795	36625.5	3722.21	74752.4	175289	4535.85	20274.9	3360.09	18282.2	84104.6	17415.1	83189.1	18261.5	69349.4	53555	4327.94	16684.5	18787.6	38644.1	22764.4	5122.23	17258.4	30636.3	62349.8	18208.5	90383.4	64636.4	2510.54	17206.8	12217
3-Furoic acid	-	C5H4O3	112.016	111.008	14.783	8.66313e+06	4.57931e+06	1.36993e+07	1.12977e+07	8.90371e+06	5.28294e+06	7.29903e+06	1.02928e+07	1.53501e+07	1.04834e+07	1.48445e+07	1.3504e+07	1.22862e+07	9.2474e+06	1.4542e+07	2.68733e+06	1.61597e+07	7.79622e+06	6.85546e+06	2.0181e+07	3.49065e+06	1.08643e+07	1.0343e+07	1.24743e+07	1.94026e+07	1.05712e+07	8.1348e+06	4.11372e+06	1.00318e+07	7.50177e+06	3.98991e+06	8.30004e+06
3-hydroxytetradecanoylcarnitine isomer	-	C21H41NO5	387.297	386.29	2.502	68019.4	99108	1533.18	1508.95	36178.5	16911.7	6444.89	84202.8	1861.22	3473.1	32029.5	16519	1861.27	4578.09	2294.22	10412.2	6243.38	3169.98	3720.88	13721.4	7303.72	10111.9	46110	2337.19	24722.9	27925.9	1619.28	12204	1534.25	75780.4	34231.2	43782.9
3-Methoxy-4-hydroxyphenylethyleneglycol sulfate	-	C9H12O7S	264.029	263.022	2.323	196019	296291	208827	163441	263769	138992	160166	204986	76508.7	52827.3	102635	63370.1	116259	137749	45927.3	99310.3	56207.8	90524.9	104682	152512	109139	49085.2	232833	162020	88921.1	41257.7	21945.6	117732	56300.1	101110	90079.5	70354.5
3-Methyl-2-oxovaleric acid	-	C6H10O3	130.063	129.055	2.349	164089	168846	378774	257525	162103	480955	506364	581846	455443	486116	123542	651641	520931	140743	649543	390965	656409	560778	574681	574176	148954	455375	238750	807101	778955	836796	621647	358893	662382	253994	310468	690456
3-methyl-4-nitrobenzene-1-carbohydrazide isomer	-	C8H9N3O3	195.064	194.056	7.588	532753	375655	1.03515e+06	844525	966985	408269	240480	1.31075e+06	855573	1.59594e+06	911108	1.01978e+06	803021	941155	1.3946e+06	571404	1.2564e+06	1.04473e+06	894115	836259	601971	854915	793252	1.65086e+06	980396	837027	771657	413919	790558	1.17791e+06	614538	705458
3-Methylcrotonylglycine	-	C7H11NO3	157.073	156.066	3.933	19660.4	35974.8	34593.1	18372.7	33126.7	314840	198104	37166.9	27264.3	14031.6	24502.2	10229	36437.9	139961	23157.4	125381	53367.9	143105	140103	11731.4	252761	97668.1	11641.6	153176	15111.9	73436.5	17878.9	197111	77045.6	21807.6	31501.1	40042.4
3-methylglutarylcarnitine 1 isomer	-	C13H23NO6	289.151	288.144	14.257	3915.91	2746.91	7496.96	8555.66	4118.72	5370.53	5348.09	12597	9661.38	11011.6	5801.11	5236.95	6184	20758.7	31339.7	36929.7	15212.5	42529.2	30006.8	88573.7	22059.7	38582.3	26773	27073.5	3919.05	7988.06	12670	3976.41	4233.27	6945.27	2966	7688.56
3-nitrosalicylic acid isomer	-	C7H5NO5	183.016	182.009	13.172	843592	293201	1.09631e+06	469132	962961	397806	632581	971608	3.63794e+06	1.34691e+06	2.27442e+06	4.50419e+06	4.35459e+06	871546	1.42895e+06	300195	3.00325e+06	867736	604130	590105	939475	823264	1.22767e+06	2.41906e+06	4.92978e+06	5.88729e+06	3.36504e+06	531338	6.07055e+06	3.33346e+06	718776	1.59378e+06
3-Nitrotyrosine	-	C9H10N2O5	226.058	225.051	11.871	402868	367900	190113	304873	504614	411986	422287	223818	373378	523555	425265	88898.2	328811	483017	612674	424552	452766	156383	169557	392934	371739	406377	598578	422168	402893	360191	416622	381929	473317	481299	446784	486218
3-O-Methylglycyrol	-	C22H20O6	380.124	379.117	2.365	36671.8	40027.9	44710.5	32750.8	23589	31597.5	18352.1	14928.9	11921.9	5053.28	11793	3657.4	16669.1	11857.1	9272.49	54106.4	2311.76	16463	7399.17	19419.1	11506.8	21388.6	17074.5	12944.4	1828.9	10530.8	9239.71	7416.64	9912.61	2912.48	3483.53	6755.54
3-Oxocholic acid	-	C24H38O5	406.27	405.263	3.948	276232	659884	200348	861596	116403	23472.9	205492	574791	11565.8	11902.1	110658	9572.6	15440.5	10400.9	12804.8	931364	1.13257e+06	61057.8	634969	265701	54228	18159.5	9915.09	14967.1	342463	3.32465e+06	226237	1.17278e+06	13683	18569.3	14712.8	12853.5
Hexadecanedioic acid	-	C16H30O4	286.213	285.206	3.734	117668	59330.9	198367	141455	162076	211786	135335	178333	347279	159913	272835	271648	230971	331450	267501	194217	333782	295720	387052	300064	188314	249161	131907	181931	283225	228311	190338	326325	310496	86750	189935	160738
Palmitic acid		C16H32O2		255.232	2.097	8.62779e+06	6.7696e+06	1.1817e+07	4.48873e+06	9.95248e+06	5.46575e+06	6.40803e+06	1.86092e+07	2.35206e+07	2.19114e+07	3.44068e+07	2.49791e+07	7.99032e+06	1.17622e+07	1.09379e+07	6.46763e+06	1.6826e+07	6.27812e+06	9.0096e+06	8.71479e+06	4.69749e+06	7.0482e+06	6.36188e+06	1.2898e+07	5.65234e+06	2.80556e+07	1.39043e+07	8.50258e+06	1.08014e+07	8.58461e+06	3.61337e+07	8.13785e+06
3-Sulfinoalanine	-	C3H7NO4S	153.009	152.002	12.853	6.8804e+06	6.4824e+06	1.52453e+06	892065	6.9578e+06	5.65027e+06	1.20918e+07	9.13807e+06	5.06553e+06	6.99419e+06	1.35783e+07	5.77036e+06	1.41392e+06	6.03065e+06	1.1701e+07	4.79161e+06	5.78352e+06	2.00345e+06	9.15643e+06	435693	1.65592e+06	2.22936e+06	751685	2.2293e+06	2.03651e+06	6.9078e+06	2.6026e+06	2.59003e+06	1.72839e+06	1.45463e+07	9.59889e+06	2.95914e+06
3,4-Dihydroxybenzeneacetic acid	-	C8H8O4	168.042	167.034	3.519	65855.7	28254.3	295884	307237	73745.1	240209	224435	71409.5	155959	141826	262107	192893	182337	178042	283971	43024.8	240862	206480	179816	124593	151084	186139	70453.3	221806	86181.7	145451	175487	130095	242644	176910	72314.2	65867
3,4-Dihydroxyhydrocinnamic acid	-	C9H10O4	182.057	181.05	3.885	2.01749e+06	4.06294e+06	1.73707e+06	1.12036e+06	2.54731e+06	9.33184e+06	5.95874e+06	839497	1.59081e+06	1.79192e+06	1.57073e+06	2.01212e+06	970214	2.84273e+06	1.02202e+06	2.28923e+06	2.38752e+06	2.76931e+06	4.47382e+06	2.38522e+06	4.90538e+06	4.66184e+06	2.05385e+06	3.02131e+06	1.31706e+06	1.30036e+06	1.04564e+06	2.46298e+06	2.81894e+06	452790	2.24242e+06	885533
3,4-Dihydroxyphenylglycol	-	C8H10O4	170.057	169.05	3.681	76947.2	57583.2	54913	42825.8	57673.6	109436	137017	36424	90622.4	84441.7	176568	38499.5	63607.3	198129	192905	240345	231459	157653	143604	53288.9	19413.4	112520	32829	171212	130024	160219	33427.2	119377	127092	156959	59219.2	74072.5
4-(1,1,3,3-Tetramethylbutyl)-phenol	-	C14H22O	206.166	205.159	2.271	552128	618604	276174	288963	447374	375360	550631	967037	258480	509127	390875	571224	399640	490038	602783	486110	676540	552320	467966	467556	421397	442823	752216	363257	444990	252741	327730	366671	326772	694324	500472	626461
4-Dodecylbenzenesulfonic acid	-	C18H30O3S	326.19	325.183	7.647	8.31622e+07	7.1209e+07	1.12985e+08	1.07298e+08	1.20038e+08	9.86842e+07	1.20995e+08	1.22704e+08	9.5025e+07	1.31713e+08	1.13027e+08	1.39902e+08	1.12584e+08	1.37743e+08	1.41071e+08	1.20697e+08	1.46572e+08	1.23504e+08	1.23823e+08	9.23959e+07	1.15846e+08	1.03224e+08	9.84132e+07	1.26694e+08	1.29509e+08	1.08015e+08	1.25919e+08	1.22215e+08	1.37175e+08	1.5021e+08	1.06117e+08	1.0249e+08
4-Fumarylacetoacetic acid	-	C8H8O6	200.031	199.024	11.872	35540.5	20118	25140.6	31964.3	46681.2	26439	38130.6	33953.3	31476.7	46757.9	32825.1	37489.4	31311.4	16231.3	25226.9	33936	41890.8	33202.5	44113.6	32386.6	36396.4	9994.5	32591.4	31343.6	33511.9	31142.6	30932.8	40555.6	31292.5	30176.6	39491	51855
4-Hydroxycyclohexylcarboxylic acid	-	C7H12O3	144.078	143.071	3.642	52329.3	43425.8	76516.6	271572	90271.7	219579	255367	113000	323788	103738	425570	197250	162149	247669	691770	41113.9	245878	307898	224584	160710	262467	259788	189386	347208	257019	463178	347036	121508	323485	423753	184244	94197.3
4-Hydroxyphenylpyruvic acid	-	C9H8O4	180.042	179.034	3.441	185572	118117	210676	405144	149180	251043	483990	180716	136411	221201	176205	240034	293369	154564	393355	82434.7	215625	185883	308908	194171	218843	285380	154980	360974	240071	207163	274586	149520	443144	157807	64976.8	77461.2
4-Nitrophenol	-	C6H5NO3	139.026	138.019	13.172	874737	525839	925449	596986	871806	398473	672611	878969	3.464e+06	1.4394e+06	2.15431e+06	4.25228e+06	4.07221e+06	1.11415e+06	1.54884e+06	137372	2.91779e+06	854096	808470	657150	909297	841043	1.23205e+06	2.35711e+06	4.55469e+06	5.31716e+06	3.06065e+06	595446	5.6209e+06	3.23812e+06	604000	1.70275e+06
4-oxo-Retinoic acid	-	C20H26O3	314.187	313.18	2.241	56014.7	31680.7	25173.5	166158	22280.5	34781.7	197767	112773	14497.4	41147.2	63484.9	43617.2	63687.8	19228.3	53086.3	28828.6	30375.9	14784.9	24408.7	21706.4	28274.9	31188.1	34403.1	36898.7	48808	14612.4	30138.8	9803.71	27948.1	93399.3	18009.3	29078.3
4-Oxoproline	-	C5H7NO3	129.042	128.035	10.508	4.01292e+06	8.6983e+06	1.05856e+06	985104	6.53328e+06	3.63279e+06	2.14925e+06	4.9647e+06	4.8342e+06	3.09359e+06	4.98288e+06	2.95307e+06	2.19048e+06	2.15071e+06	1.75746e+06	5.36077e+06	2.36348e+06	2.21003e+06	2.6045e+06	4.30348e+06	3.50954e+06	2.66341e+06	6.94094e+06	1.71445e+06	4.30612e+06	3.57651e+06	1.64615e+06	8.90369e+06	1.78808e+06	8.67688e+06	8.5273e+06	7.6827e+06
4-Pyridoxic acid	-	C8H9NO4	183.053	182.045	2.235	82338.3	75558.6	173143	84305.2	66119.3	177187	148657	104404	96884	167231	53196.3	104434	87954.3	85724.3	169885	209517	101168	100433	116103	105667	148385	82304.6	75933.6	110379	80705.8	85804	127096	131530	119508	91767.7	142877	74335.9
16-Hydroxyhexadecanoic acid	-	C16H32O3	272.234	271.227	2.332	209945	244348	396639	259180	281157	174163	227151	311442	542332	639884	290752	341007	198945	379498	613203	171972	431194	285401	324867	287513	196105	227470	285121	536114	180982	279353	578196	266701	419539	266711	363052	350018
5-(3',4',5'-Trihydroxyphenyl)-gamma-valerolactone-3'-O-glucuronide	-	C17H20O11	400.101	399.093	12.765	49815.2	116528	676951	55983.9	25800.2	12868.4	18784.9	19440.3	50967.8	41693.2	16492.6	11162.8	40119.3	14158.7	12613	32585.9	12072	26357.8	13895.6	25967.8	15034.4	19318.9	18026	9694.53	978932	1.04936e+07	3.5497e+06	381000	1.69224e+06	3.92719e+06	124317	419576
5-carboxy-2'-deoxyuridine isomer	-	C10H12N2O7	272.063	271.056	11.854	6.95744e+06	6.43495e+06	4.96316e+06	3.89744e+06	9.01085e+06	2.18761e+06	5.7736e+06	7.63424e+06	5.45031e+06	1.08208e+07	6.26084e+06	6.67281e+06	6.42245e+06	7.34621e+06	7.29229e+06	6.72895e+06	7.26503e+06	6.58384e+06	6.26579e+06	5.77642e+06	6.49129e+06	5.43901e+06	9.23484e+06	2.16109e+06	7.0969e+06	3.90585e+06	5.85495e+06	6.92218e+06	5.9056e+06	7.24215e+06	7.26792e+06	4.35777e+06
5-Hexyltetrahydro-2-oxo-3-furancarboxylic acid	-	C11H18O4	214.12	213.112	3.454	157028	68661.6	199198	177202	109959	201178	166049	95358.2	100858	89035.5	119697	51448.7	103916	78748.8	187220	46281.3	113447	178516	155914	66377.8	126668	84014.8	129651	196341	159363	138398	139846	98437.7	121166	220947	118795	95254.8
5-hydroxy-6-methoxycoumarin 7-glucoside isomer	-	C16H18O10	370.09	369.083	12.759	10165.5	13934.2	10886.4	9510.22	8007.08	11336.2	14697.7	12424.7	9603.73	6600.2	11656.2	9583.45	10088	12031.4	11112.6	13434.1	22647.9	60165.1	172456	16677.4	13243.2	94550.4	33663.7	11896.1	621774	1.11453e+06	813823	39415.7	452638	594491	47510.2	95709.9
5-Hydroxyisourate	-	C5H4N4O4	184.023	183.015	8.764	28533	202315	28636.5	7092.04	31821.5	314084	177440	53403	5982.64	37220.6	26312.2	29196.6	23517.6	32903.1	7661.8	232900	48931.3	32178.1	64826.1	25470.4	281468	27288.8	19125.2	16440.3	8687.89	26298.7	8409.86	146381	13789.3	6697.09	158297	48841.6
5-Hydroxymethyl-4-methyluracil	-	C6H8N2O3	156.053	155.046	11.872	1.25791e+06	1.81363e+06	1.23529e+06	1.74792e+06	2.27277e+06	1.00663e+06	1.42796e+06	1.48399e+06	925184	767880	561073	809655	450136	1.3601e+06	1.51028e+06	1.1829e+06	1.53622e+06	772947	631808	450641	321419	956664	758138	480255	843722	1.48917e+06	636159	1.08974e+06	554158	818391	574518	901352
5-Methoxytryptophan	-	C12H14N2O3	234.099	233.092	3.74	5694.75	3240.68	12515.3	14103.4	13676.2	8863.41	13273.2	19123.6	9078.6	30187.6	8035.77	53474.2	28810.7	6988.9	17973.3	77539.9	19106.2	20764	19780	15980	8792.43	12538.1	23792.8	11351.7	28360.4	13629.5	55898.9	7905.43	61855.9	30741.6	6219.95	9077.32
5-Sulfosalicylic acid	-	C7H6O6S	217.988	216.98	3.976	364583	282162	186760	164623	944690	2.36501e+06	1.03276e+06	142025	1.36489e+06	1.20756e+06	832911	4.35463e+06	690159	1.19704e+06	1.80898e+06	697450	580446	1.93113e+06	2.64236e+06	951507	3.2824e+06	1.42743e+06	1.46613e+06	2.54461e+06	433245	167630	138472	872968	80354.3	61537.4	320558	223357
5-Thymidylic acid	-	C10H15N2O8P	322.057	321.05	14.301	317425	210750	50597.6	352896	326524	402456	358208	409654	354499	537569	270094	416461	358638	455432	549264	475340	568238	654425	426542	251761	486168	231707	320882	359433	337355	287196	232075	381995	361885	331782	372942	341857
6-a-hydroxytestosterone isomer	-	C19H28O3	304.206	303.199	1.89	2570.1	2935.25	2147.08	2192.83	3495.41	5191.2	2762.4	2630.64	2733.49	21488.8	3302.95	2506.78	2040.92	111948	2481.07	9162.62	74491.5	2847.08	1924.65	2040.26	2621.24	2348.48	2206.18	2340.45	13851.9	2558.36	2281.89	1780.7	2266.01	2213.98	4794.29	20707.5
6-Deoxohomodolichosterone	-	C29H50O4	462.369	461.362	2.237	193608	240726	188622	271358	287867	191397	485448	424065	182779	208984	138448	161673	165486	174695	318699	130292	189592	151014	209772	83229.7	181031	137411	210623	219108	93694.3	60242.9	118347	92327.9	113419	165444	174468	158936
6-Hydroxy-2-naphthoic acid	-	C11H8O3	188.048	187.041	8.497	1.52733e+08	2.60916e+08	5.0295e+07	1.97007e+07	3.34949e+07	4.27784e+08	2.52992e+08	8.58372e+07	6.06499e+06	2.20543e+07	1.40374e+07	3.31544e+07	1.82165e+07	8.74637e+07	3.08128e+06	3.90008e+08	2.16e+07	4.34811e+07	9.08622e+07	7.54941e+06	3.19453e+08	5.66733e+07	2.09093e+07	7.43489e+07	3.01332e+06	1.97386e+07	1.60172e+07	2.76258e+08	1.52825e+08	1.14487e+07	3.24152e+08	5.86713e+07
6-Phosphonoglucono-D-lactone	-	C6H11O9P	258.013	257.006	3.495	1592.75	2171.47	3449.52	3086.61	2989.41	2368.13	3494.99	140585	2202.79	2213.03	107689	73015.1	51038.7	2867.75	40634.8	14358.2	4221.43	3525.87	3858.2	3209.19	2920.66	3018.88	2781.8	44819	22476.7	62376.2	29880.1	2313.88	60245.4	2831.55	5753.49	2235.72
7-(4-methylpiperazino)pyrimido[4,5-d]pyrimidine-2,4(1h,3h)-dithione isomer	-	C11H14N6S2	294.075	293.067	12.561	332631	1.90924e+06	779010	836493	415554	91018.8	2.20162e+06	733686	586233	380063	265163	928223	58907.5	796822	628062	814732	750774	137941	69768.2	216618	856870	319987	1.31742e+06	1.19631e+06	779349	202028	351570	309901	469784	523742	523947	344795
7-beta-D-Glucopyranosyloxybutylidenephthalide	-	C18H22O8	366.131	365.123	13.067	62556.6	157681	3310.08	10450.7	93472.9	158834	93732.7	112180	20686.5	15120.3	77900.7	123195	42377.8	72852	46218	244550	25934.1	7382.04	49242.6	32498.4	141800	41709	92412.8	7269.22	50638.5	4461.53	3742.94	245480	25842.2	48553.4	164575	131708
7-Epi-12-hydroxyjasmonic acid	-	C12H18O4	226.12	225.112	2.506	28286.2	53624.3	102582	99894.9	21126.7	98281.2	111783	79739.2	132084	37254.4	82205.3	82806	114204	65632.8	61021	12649.1	77176.8	63135.3	203851	56894.4	62566.4	98698.7	65291.1	252294	15391.1	68963.9	227609	38823.5	173402	66869.6	85293.2	16041.6
7-Hydroxy-2-methyl-4-oxo-4H-1-benzopyran-5-carboxylic acid 7-glucoside	-	C17H18O10	382.09	381.083	12.584	306010	328194	552070	155779	195248	77400.2	132093	72839.3	173485	112727	22008.9	127618	77478.8	218443	163632	156724	362663	1.12748e+06	653645	592646	375776	790448	889721	623063	1.24308e+06	888122	1.3253e+06	689189	1.21188e+06	1.29353e+06	363419	557513
7-Sulfocholic acid	-	C24H40O8S	488.242	487.235	8.498	28494.9	57122.9	133416	96172.4	133352	11226.2	64994.2	796455	10666.2	30955	64374.5	16478.5	29549	10543	36614.9	339386	20511.7	34342.4	143051	14526.3	9746.31	19952.3	18830.8	17729.2	58482.1	276007	36880.3	39598	4322.95	6600.31	14285.9	40948.1
Methyl 2E,4Z-hexadecadienoate	-	C17H30O2	266.224	265.216	2.109	100977	8265.67	20896.5	32780.9	37471.9	6510.65	5985.37	17833.4	71335.2	112119	13144.6	61507.5	39515.8	26822.1	51634.4	15962.8	55097.9	70696.4	39264	41391.4	16676	37871.7	42351.1	96891.4	30974.8	50232.5	29484.6	17167.7	27595.6	29725	15737	20064.6
a-cmbhc isomer	-	C19H28O4	320.198	319.19	2.337	98237.8	97394.2	103084	119616	105394	54680.6	118379	113575	23921.2	6711.75	34025.8	17231.2	30102.5	42414	15483.2	27287.8	11495.2	6531.68	25687.8	13527.1	43800.6	33369.1	22490.7	6473.19	11354.1	12997.9	11930	47584.8	35869.1	54529.8	57579.8	56982.4
a-l-threo-4-hex-4-enopyranuronosyl-d-galacturonic acid isomer	-	C12H16O12	352.063	351.055	14.212	883515	458463	1.92473e+06	963775	1.01897e+06	774677	694489	368939	1.78095e+06	1.40854e+06	2.02882e+06	1.75914e+06	2.2691e+06	1.1884e+06	1.65268e+06	1.15641e+06	1.09299e+06	1.48544e+06	1.0006e+06	1.37145e+06	649929	848293	1.60158e+06	1.16717e+06	1.26374e+06	1.14904e+06	2.10172e+06	1.25348e+06	1.39806e+06	1.65234e+06	621317	1.29959e+06
Acamprosate	-	C5H11NO4S	181.04	180.033	3.565	416971	853060	1.85398e+06	74082	410356	491312	275873	222985	158541	121576	171117	150709	163050	413347	216466	717013	166053	112063	134147	137776	474747	192150	211207	243648	731202	179112	152653	751183	399636	828402	362175	735066
Acetoin	-	C4H8O2	88.0521	87.0448	13.176	285341	518965	357086	183333	365320	385987	325152	331338	320014	180184	318986	127280	236571	245896	293552	125066	173623	154360	270280	176313	259749	215703	162983	169741	161162	246148	129059	104538	122674	99389.1	112568	419682
Acetyl-CoA	-	C23H38N7O17P3S	809.124	808.116	14.176	182449	145706	340737	161694	165042	74267.9	338975	104299	221901	87829.8	191387	202529	215358	196716	173596	36229.7	31724.4	91239.7	143111	223785	52425.6	170618	226126	160916	404959	346486	339375	291620	314527	271188	280481	321879
Acetylcarnosine	-	C11H16N4O4	268.115	267.107	12.706	1.06168e+06	816309	395102	1.27198e+06	313463	1.2993e+06	575996	956595	140847	153676	166292	206670	589625	756982	477032	564939	70292.2	282378	145710	178624	342776	160916	190129	134073	385224	413061	132765	119244	111255	196614	404426	1.3722e+06
Acetylglycine	-	C4H7NO3	117.042	116.035	9.845	540300	560467	541223	386309	950373	590443	644711	630360	451082	465484	631536	449329	521763	703958	657516	707206	440345	560556	600599	617277	565390	467027	825416	533925	874795	1.36148e+06	763689	1.32746e+06	464628	829568	793029	711142
Acipimox	-	C6H6N2O3	154.037	153.03	10.142	150510	115208	56760.9	95206.9	230779	137657	71454.9	130453	65556.3	243145	89745.7	176446	108812	103667	183117	109384	56876.8	92268.9	108739	133130	67623	80933.6	140706	119040	181322	109363	107080	240638	138545	133989	168585	141092
Adenosine diphosphate ribose	-	C15H23N5O14P2	559.069	558.062	14.284	171301	375921	1.21362e+06	139657	828573	190099	21037.2	1.53015e+06	200653	1.19631e+06	88098.2	242032	472361	365745	172137	205968	731997	710981	53281	1.96584e+06	452868	313916	672255	656772	215491	119594	554602	478496	749934	68876.9	58037.7	173564
Adenosine triphosphate	-	C10H16N5O13P3	506.993	505.986	14.819	4.77829e+06	762210	8.1281e+06	5.46653e+06	5.46839e+06	2.17374e+06	5.7241e+06	3.80253e+06	9.06967e+06	8.48112e+06	6.10765e+06	9.05122e+06	7.96048e+06	7.76805e+06	6.11087e+06	3.55046e+06	5.6248e+06	5.45741e+06	7.03847e+06	7.93016e+06	2.45677e+06	3.03088e+06	9.32668e+06	6.87335e+06	9.58277e+06	5.35504e+06	8.7043e+06	5.50966e+06	4.14278e+06	7.20029e+06	4.35046e+06	4.50021e+06
ADP-glucose	-	C16H25N5O15P2	589.08	588.073	14.635	82889.9	47174.6	36264.7	76835.1	40632.2	25234.3	65717.6	52840	41420	52556.9	66070	35723.7	77467.6	70460.8	80338.4	42413.6	64036.2	42659.8	52044.3	69959.4	43960.6	53400.5	93987.6	67510.2	98196.9	130044	38226.5	47240.1	59221.8	73367.5	80377.7	91125.1
10Z-Heptadecenoic acid	-	C17H32O2	268.239	267.232	2.098	1.3506e+06	669100	587944	514368	827742	190187	312917	431526	1.39926e+06	2.10359e+06	789327	1.05841e+06	896807	812226	748175	302848	1.22679e+06	775925	714230	1.14454e+06	506807	850865	812350	1.20821e+06	720720	1.04643e+06	941108	705152	937276	785794	842745	622255
adynerin isomer	-	C30H44O7	516.31	515.302	2.126	85393.2	161734	59478.5	91448.3	261466	27836.6	150364	42488.6	36441.5	33222.7	38844.7	23765.5	16731.2	16959.7	54382.9	390913	24439.8	18416.2	17308.7	18911.6	25903.7	13988.2	13863	50287.3	13390.3	28840.9	19370.8	13350.4	39081.3	16973	26371.3	22654.2
AICAR	-	C9H15N4O8P	338.064	337.057	14.359	147286	247498	286105	88056.5	69951.6	40154.3	214630	47610.2	82389.2	22503.3	124175	48739	48783.2	34230	22473.5	39696.3	57137.3	173694	74843.1	170671	42758.9	98196	154641	82639.8	238890	302929	163852	125961	147632	306638	77148	252976
Alanylserine	-	C6H12N2O4	176.079	175.072	12.793	45252.5	141239	93227.3	186531	54415.2	446245	274893	104929	67342.2	74575.8	196245	193582	82897.2	151749	185926	270985	43204	34426.2	30140.4	65928.6	236976	28088.6	29084	64271.5	22578.9	21441.3	19148.1	128500	19572.3	21676.4	203807	34709.8
Aldosterone	-	C21H28O5	360.196	359.188	3.646	34910.4	39009.9	112682	147112	16169.9	37972.1	30012.6	189672	349300	275644	55465.5	1.63085e+06	80930.9	173621	250751	83874.6	791881	1.01925e+06	495938	240221	198172	739307	493495	829523	257471	385417	310558	194734	386907	245937	53914.1	111132
all-trans-Retinoic acid	-	C20H28O2	300.208	299.2	2.157	573833	417040	365730	521898	462882	323713	662553	573594	352536	485952	609426	477735	456727	377930	553435	401132	574428	459041	427416	388870	424976	442416	476980	493318	394242	389165	405723	288716	503812	606840	411972	492207
Allantoin	-	C4H6N4O3	158.043	157.036	8.482	3.6018e+06	2.21586e+06	4.53239e+06	2.6243e+06	4.19141e+06	654792	1.53584e+06	4.10113e+06	2.85279e+06	3.44684e+06	5.18842e+06	2.17549e+06	3.16921e+06	5.1158e+06	3.0551e+06	1.88934e+06	4.22934e+06	3.28466e+06	5.80167e+06	3.15952e+06	1.95885e+06	3.09366e+06	6.10223e+06	6.86598e+06	2.91617e+06	5.83924e+06	2.39427e+06	1.60602e+06	2.18561e+06	3.55712e+06	3.49169e+06	6.47235e+06
alpha-dihydroartemisinin isomer	-	C15H24O5	284.161	283.154	9.248	2666.24	3029.14	9655.71	6170.38	15324.3	4018.72	21239.5	4080.96	247126	5082.94	3282.28	3246.15	3436.08	3439	4034.74	7619.22	11058.3	3046.5	5603.34	4943.44	2920.22	2764.36	3355.13	3513.77	6828.6	9196.7	3725.96	9959.99	3167.52	18320.9	17432.1	3292.56
alpha-Ketoisovaleric acid	-	C5H8O3	116.047	115.04	2.487	154980	161952	219158	223620	108647	270447	511908	206553	274368	148854	55814.1	155001	431520	366017	524547	324476	258788	205342	393293	148196	235097	129716	182729	346923	241261	221470	315107	332620	200642	347207	283908	125207
Alpha-Lactose	-	C12H22O11	342.115	341.107	14.858	94237.6	67884.5	44493.2	104046	181451	124702	120135	169887	234597	594863	53143.4	34944.5	217759	227835	164130	119856	233681	129235	103491	191739	128347	47791.4	83977	99429.2	67041.5	130692	145666	132649	111905	80798.4	74192.2	51916.9
alpha-Tocopherol	-	C29H50O2	430.379	429.372	2.218	22210.2	18979	18630.8	39255.7	56312.4	25240.1	70243.9	64515.9	10691.6	20256.9	7444.41	12264.9	15133.1	29161.1	23637.8	8540.63	12307.3	13629	10847	21541.2	6966.95	15195	5373.34	15998.3	8360.61	9996.76	12027.6	5447.24	8840.01	8328.84	15523.6	7326.04
Aminoadipic acid	-	C6H11NO4	161.068	160.061	14.377	1.07495e+06	1.72806e+06	783759	1.3836e+06	484363	2.23872e+06	1.03968e+06	978960	774293	371874	458993	303986	530668	374334	941076	298380	2.28934e+06	551323	407227	1.57195e+06	538744	1.12649e+06	587767	660967	1.08968e+06	1.86248e+06	538606	412897	526358	348515	372548	414316
Annoglabasin F	-	C22H34O5	378.242	377.235	2.082	549060	303672	215854	195730	436270	54065.7	165164	145284	1.19568e+06	1.10027e+06	365269	618518	569837	499576	295236	68054	866639	371197	290209	672059	202711	416596	273348	502985	320675	506735	522999	282434	582945	202180	351178	240679
Anserine	-	C10H16N4O3	240.121	239.114	15.097	66671.5	75508.5	185558	33603.6	42717.7	48930.3	58743.3	95680.3	67605.3	39725.2	22643.3	41237.2	15726.6	80399.9	33349	43617.9	39752.4	50010.9	30740.8	59279.3	34417.8	40411.4	65254.9	36837.4	44168.1	37073.6	69902	38803.1	19226.8	61841	41435.8	31183.1
Arabinonic acid	-	C5H10O6	166.047	165.04	12.728	8.94344e+06	1.43926e+07	9.49979e+06	7.37656e+06	9.22431e+06	1.15603e+07	1.35316e+07	8.27224e+06	1.85827e+07	9.44549e+06	1.84135e+07	1.44268e+07	2.74733e+07	2.87229e+07	2.58427e+07	1.38498e+07	4.23409e+08	2.03919e+08	4.34734e+08	1.21704e+08	4.15874e+08	2.62948e+08	4.20203e+08	2.03706e+08	1.88045e+08	5.30533e+07	1.03275e+08	1.00481e+08	1.1491e+08	8.69139e+07	1.58042e+08	1.16109e+08
Heptadecanoic acid	-	C17H34O2	270.255	269.248	2.087	581237	557845	684182	604574	706731	408839	530707	904936	1.43266e+06	1.35726e+06	1.69645e+06	1.57522e+06	595950	777994	1.02868e+06	620715	1.11036e+06	550613	887054	645457	461490	567867	605534	1.12279e+06	449187	1.33857e+06	1.10733e+06	651656	611170	591335	2.09539e+06	613374
Artabsinolide A	-	C15H20O5	280.133	279.126	1.89	4725.13	5329.24	10011	4001.05	5157.31	10359.1	5568.42	6822.25	126202	18437.2	18494.8	7845.69	6494.55	13821.1	12678.5	33458.8	16879.9	6625.25	13574.2	11557.1	12702.9	12668.6	17038.8	14138	28300.3	25578.9	19222.8	20393.8	15707.8	22261	18803.9	24416.6
arteether isomer	-	C17H28O5	312.192	311.185	8.468	4811.11	7835.44	3716.99	3540.93	4389.5	10119.4	9159.44	4853.08	355129	4428.64	4422.66	3075.01	3341.32	4403.75	7121.69	7803.21	4333.52	3604.32	5316.68	2691.64	7873.37	3371.32	3840.08	4334.82	2644.52	4157.94	3859.6	8479.1	5269.45	3720.44	6956.25	4221.67
Ascorbic acid	-	C6H8O6	176.031	175.024	14.419	178794	59834.5	432806	95654.1	104161	70067.7	84190.2	199899	3.64528e+06	200601	2.73242e+06	997363	1.33675e+06	1.32166e+06	504701	1.68752e+06	5.16022e+06	1.74794e+06	2.05012e+06	151811	399952	572858	342408	315419	569978	732700	576927	1.27056e+06	402562	2.60837e+06	435186	667806
Ascorbic acid 2-sulfate	-	C6H8O9S	255.988	254.981	4.329	2.14002e+07	2.71628e+07	2.78187e+07	2.73094e+07	3.18044e+07	3.275e+07	3.19769e+07	2.41662e+07	3.42342e+07	5.82099e+07	3.2543e+07	5.21023e+07	3.93659e+07	3.19097e+07	3.30609e+07	2.81165e+07	2.30311e+07	4.14137e+07	3.24236e+07	4.06708e+07	3.12003e+07	3.15311e+07	5.08954e+07	4.19261e+07	2.17469e+07	1.83853e+07	2.59711e+07	2.4304e+07	1.99182e+07	1.46902e+07	3.5999e+07	1.69977e+07
Asparagoside A	-	C33H54O8	578.38	577.373	3.719	24141.8	53995.5	60918.5	43686.2	57129.5	71647.9	58780.1	13270.6	88151.6	50759.8	13253.6	65776.8	42644.3	32230.7	48469.7	129058	31663.1	71251.1	32627.2	131671	46921.8	59046.8	58721.6	63999.8	137640	22409.7	91594	104711	184351	291102	54798.1	58451.1
Aspartylglycosamine	-	C12H21N3O8	335.131	334.124	14.976	56919.4	54690.7	1075.19	41179.3	47566.3	21594.5	55840.2	733.613	15776.1	41758.4	20478	41596.1	22261.5	59983.2	16094.7	47237.3	19808.8	56511.9	59516.2	14327	31818.2	12801.2	32856.3	2144.66	15275.8	34366.4	70613.1	1628.32	29245	57433.3	2583.44	43419
avenanthramide e isomer	-	C17H15NO5	313.093	312.086	11.834	78191.8	53535	164079	47982.6	49625.6	66340.6	78444.7	27180.8	159547	43229.3	64038.8	47591.3	53796.1	167162	37955	136221	45808	90487.7	196424	38946.6	76717.3	141091	99511.4	77288.7	145689	76659.3	155179	82814.4	202000	142018	206331	269546
azadirone isomer	-	C21H41O7P	436.257	435.25	4.067	39411	31924	215215	149544	273009	29584.7	152727	56875.2	181184	116372	125508	52573.6	108697	160011	214170	45289.7	222298	70662	119183	31767.1	60375	91814.8	43668.3	103126	118397	182729	114922	282866	148611	143785	70257.4	74643.1
12-oxo-PDA	-	C18H28O3	292.206	291.199	1.901	332610	49527	265255	196688	1.21374e+06	1.17889e+06	497952	154904	1.06688e+06	1.01543e+06	352524	1.06322e+06	420652	1.25382e+06	26983.4	109367	1.15266e+06	58051.5	297815	69233.9	1.16321e+06	180597	85475.8	482886	1.79165e+07	39390.8	106449	128474	944062	40898	157349	88447.5
Barbital	-	C8H12N2O3	184.084	183.077	11.897	39328.8	102962	127416	81694.9	79708.2	51555.2	135083	102759	112158	156259	91560.2	22605.7	59858.5	143205	149368	39582.3	45671.8	68789.1	48604.4	95762.2	99611.1	113053	60206.3	121457	92096.7	38888.9	81705.7	138169	120557	31553.1	47475.5	50740.4
13-OxoODE	-	C18H30O3	294.218	293.211	2.154	424266	176451	207059	163464	143565	49654.1	34844.1	15701.5	1.16116e+06	282554	153776	233097	232737	205155	73676.5	28158.5	195429	58981.3	172218	300108	38507.3	61295.6	52387.8	201125	47396.1	110740	133568	71131.7	238815	236296	59496.9	108620
Behenoylglycine	-	C24H47NO3	397.354	396.347	2.301	15840	43920.2	43936.1	22862.9	18988	21215.9	12821.4	14856.8	15412.9	17017.6	289567	6560.99	9467.01	35869.8	17822.4	13421.3	112753	57575.4	19811.2	27434	12890.5	9220.57	28533.8	10382.7	6032.2	6778.47	19974.2	33104.5	15769.1	27560.8	61686.9	6655.77
benzyl b-l-arabinopyranoside isomer	-	C13H18O4	238.12	237.112	8.949	4405.09	17120.7	3620.47	3541.73	5184.04	4449.28	4295.05	23506.8	274454	32433.5	6181.9	3638.45	23984.8	11004.5	15312.9	6272.35	9659.61	7476.64	3417.28	3307.76	8912.67	24674.9	3586.09	3648.36	3775.56	3889.51	18875.1	6824.63	3696.93	6414.05	22966.8	3683.61
Biflorin	-	C16H18O9	354.095	353.088	12.746	624575	366338	759532	207145	525173	114603	559959	405343	1.08431e+06	754608	842860	637038	1.46648e+06	1.27021e+06	1.33758e+06	281968	2.97041e+07	1.76317e+07	3.00317e+07	1.00386e+07	8.78361e+06	1.99796e+07	3.18834e+07	1.59492e+07	1.9683e+07	4.5984e+06	1.03665e+07	3.64231e+06	1.01238e+07	7.44091e+06	8.17622e+06	8.62361e+06
Bis(2-ethylhexyl) phthalate	-	C24H38O4	390.276	389.268	2.709	23032.1	42617.5	6075.95	52043.8	12302.2	31823	39163.8	7491.15	8770.07	8462.55	16169.1	23415.1	26297	6032.38	6368.61	24572.1	178524	32470.2	129176	13703	88763.6	49270.6	17468.4	7991.33	36016.3	31513.8	30689.1	29117.6	41375.9	7869.21	18284.4	14614.1
Linoleic acid		C18H32O2		279.232	2.088	6.83039e+06	1.44519e+06	1.37504e+06	2.09757e+06	2.88776e+06	442600	688111	1.92031e+06	1.09414e+07	1.16194e+07	4.19383e+06	5.61174e+06	4.73151e+06	4.17978e+06	3.8513e+06	1.62023e+06	5.23205e+06	4.77402e+06	4.12739e+06	6.46186e+06	3.12169e+06	4.80208e+06	4.40223e+06	5.59622e+06	3.79627e+06	5.27155e+06	4.93897e+06	3.0435e+06	5.1821e+06	4.49351e+06	4.00465e+06	3.01738e+06
butyl isodecyl phthalate isomer	-	C22H34O4	362.245	361.237	2.268	41807.3	30906.5	16995.6	15899.1	20522.2	24434.4	16717.8	10470.2	67988.8	82521.3	48791.6	60541.6	56935.7	37450.8	42596.7	59057.5	64699.6	47250	35318.7	64682.2	69902.4	15378.9	34546.7	100160	17874.3	28184.1	41414.6	85508.4	65684.5	48894.9	29237.4	19754.3
13-HODE	-	C18H32O3	296.234	295.226	2.224	801451	254091	324650	419821	329292	192710	311441	311903	7.4576e+06	1.31802e+06	616604	582056	588030	614875	1.00721e+06	263503	1.02715e+06	493841	170680	725436	312073	384344	523882	1.20295e+06	229830	652460	608985	242030	559361	581085	480522	335811
13-L-Hydroperoxylinoleic acid	-	C18H32O4	312.229	311.222	2.379	267089	78077.3	148390	227757	138371	119809	294331	99343.4	1.05805e+06	481397	187139	131696	293980	166677	319453	178369	604598	201068	368069	187977	211884	232410	204374	587583	254898	293485	335296	209209	213951	351725	204579	95430
Oleic acid		C18H34O2		281.247	2.076	1.44147e+07	7.39177e+06	5.94056e+06	5.80837e+06	1.18422e+07	1.53839e+06	3.81013e+06	5.11305e+06	3.00553e+07	2.98541e+07	9.5497e+06	1.57373e+07	1.41097e+07	1.07829e+07	7.93209e+06	2.55954e+06	1.90923e+07	8.77243e+06	8.51804e+06	1.61554e+07	6.7844e+06	9.4481e+06	7.70992e+06	1.15359e+07	9.63304e+06	1.14162e+07	1.27244e+07	8.23768e+06	1.36483e+07	1.07173e+07	1.07668e+07	6.31496e+06
Canrenone	-	C22H28O3	340.206	339.198	6.405	2.52753e+07	2.31497e+07	3.87995e+07	3.46524e+07	4.11238e+07	3.34659e+07	3.90043e+07	4.0911e+07	3.25805e+07	4.4672e+07	3.76595e+07	4.49381e+07	3.76469e+07	4.43968e+07	4.76543e+07	3.94599e+07	5.04992e+07	4.19982e+07	2.3237e+07	3.20305e+07	3.90964e+07	3.3603e+07	3.06585e+07	4.29872e+07	4.43644e+07	3.77512e+07	4.53733e+07	4.14631e+07	4.64771e+07	5.07747e+07	3.41014e+07	3.15615e+07
3-Oxooctadecanoic acid	-	C18H34O3	298.249	297.242	2.182	1.53618e+06	402809	1.54317e+06	1.22309e+06	1.27557e+06	542353	838487	1.43123e+06	9.61718e+06	4.25813e+06	2.10297e+06	3.04931e+06	1.90956e+06	1.48938e+06	3.62479e+06	600703	3.39618e+06	987772	2.10694e+06	1.32869e+06	412363	1.11852e+06	1.32944e+06	2.4618e+06	315070	1.43586e+06	2.52419e+06	1.01651e+06	1.71575e+06	1.35727e+06	2.83436e+06	1.0888e+06
Oleamide	+	C18H35NO	281.27	282.277	2.329	216684	218194	235825	181444	275426	191325	182992	184280	231131	338832	529396	276585	195934	81248.2	129325	135736	119250	156440	188483	285153	154849	154143	175795	193341	544813	250241	176597	207789	184864	344048	334307	300868
Capryloylglycine	-	C10H19NO3	201.136	200.129	2.681	262456	294467	145728	245231	276081	346429	393630	330262	149072	72276.2	226656	139334	211439	217162	251375	498335	137711	214059	148760	112064	244930	181955	158586	199926	78533.7	153380	101735	214543	186348	139859	139767	161642
carboxymethyl-glutamate isomer	-	C7H11NO6	205.058	204.05	13.052	41307.1	83529.1	51181	61783	65125.8	109828	52205.7	81157.1	61572.6	75971.9	87101.4	65017.3	64241.6	85210.8	77940.1	66643.5	29039.7	53144	70282.5	67595.6	27082.8	48259	104691	57445.5	68223.7	32741.7	51136.3	121748	35683.4	27194.1	51625.1	43389
Carnosic acid	-	C20H28O4	332.197	331.19	3.753	819661	467469	337341	1.61329e+06	614280	204821	2.05078e+06	410964	297392	263128	225409	343466	528391	385734	542413	135428	301599	214036	355261	205667	304971	325708	252709	183045	361248	534653	348046	134166	236499	866834	198611	442359
Carnosol	-	C20H26O4	330.182	329.175	3.661	305793	148863	158524	545997	303070	94307.1	720105	163619	149223	23683.8	98610.4	86942.2	133573	152457	192946	151393	161330	165424	238846	108854	133565	187888	113636	73860	210780	188558	126307	103252	154217	374018	90501.5	117663
CDP	-	C9H15N3O11P2	403.017	402.01	14.794	56550.1	75370.1	244576	74425.2	90081.8	42647.6	145566	103262	125789	42207.4	81183.2	115805	123504	146263	103144	48768.6	119371	17640.9	121171	107322	46192.3	124699	58028.8	38118.1	101540	112396	249341	76844.3	135113	119816	40092.4	143876
CDP-ethanolamine	-	C11H20N4O11P2	446.059	445.051	14.794	973674	386536	372046	1.17652e+06	291845	395028	338826	478144	222631	335176	462874	166719	241110	256970	1.00391e+06	721824	248453	229933	707054	205615	197835	253803	1.21595e+06	381127	252205	433784	194535	171274	204916	230663	165495	262453
Chenodeoxycholic acid	-	C24H40O4	392.291	391.284	3.757	8248.02	385932	60899.9	595025	11402.4	34978.1	58561.8	27594.7	3843.28	5137.07	14991	5873.75	19051.8	5709.5	6789.76	11450	439255	19713.2	325993	13197.8	159620	4957.84	50456.6	11451.3	26015.4	134055	11631.6	201162	10161.2	15791.9	11187.4	9451.04
Cholesterol sulfate	-	C27H46O4S	466.309	465.302	1.835	3.80997e+06	4.34765e+06	2.63953e+06	2.80165e+06	4.46993e+06	4.29927e+06	3.29715e+06	5.16695e+06	4.13008e+06	6.73795e+06	5.71918e+06	4.1754e+06	4.40463e+06	3.94396e+06	6.84226e+06	5.21988e+06	4.82627e+06	5.29319e+06	5.57198e+06	5.52185e+06	5.0268e+06	4.72124e+06	6.98254e+06	5.93989e+06	3.68691e+06	2.20541e+06	2.31642e+06	2.91029e+06	2.62337e+06	3.53253e+06	3.12014e+06	5.41508e+06
Cholic acid	-	C24H40O5	408.286	407.279	3.942	649685	2.67542e+06	277714	3.29359e+06	189511	155409	325819	376529	22688.1	170127	78329.5	30443	286974	148542	97046.3	840109	1.82844e+06	289906	1.63113e+06	371698	597706	224189	647416	181585	71258.9	793438	28372.7	401052	22926.3	19467.3	14915.7	79667.7
Chondroitin	-	C14H21NO11	379.11	378.103	12.444	208776	65045.2	149148	124388	216869	137337	83433.9	159004	197299	155940	209129	242089	215344	232850	218885	146349	129225	169854	124906	74292.1	104196	135900	291318	149461	353497	336908	512186	409949	311842	457029	412673	363252
Cinnamoylglycine	-	C11H11NO3	205.073	204.066	3.686	198792	483608	390374	153884	339585	587029	412757	354549	248827	252129	316028	373457	289535	266551	202787	128635	374311	238193	261962	216180	364586	306689	172999	406119	315436	308293	229459	373128	519526	277568	308798	202884
cis-2-Methylaconitate	-	C7H8O6	188.031	187.024	14.599	197091	188987	95435.3	173591	62742.2	126759	320139	147855	239477	213809	167203	72616.6	232169	217832	277553	133276	170846	155214	256726	62651.9	145824	140429	187587	158092	185251	340205	280931	318131	233857	193164	175242	178680
Citicoline	-	C14H26N4O11P2	488.105	487.098	14.781	99141	78332	100328	36308.8	37165.8	139977	69959.6	47358.7	63370.4	49060.2	78259	48809.6	55454.4	55144	70162	167203	79282.9	58675	97076.4	34177.6	100227	106590	87793.2	30680.4	67260.7	171623	73632.4	144062	143798	169853	62949.9	115213
Stearic acid		C18H36O2		283.263	2.066	2.23045e+06	2.8758e+06	3.50742e+06	1.80295e+06	3.42167e+06	2.21152e+06	2.11267e+06	4.59339e+06	6.09175e+06	5.29623e+06	8.02359e+06	6.11834e+06	2.61456e+06	3.66556e+06	3.51179e+06	3.3073e+06	4.67398e+06	2.47887e+06	3.57669e+06	2.60628e+06	1.87397e+06	2.53638e+06	2.66542e+06	3.64389e+06	2.27104e+06	8.0921e+06	4.88436e+06	2.43811e+06	3.19846e+06	3.11282e+06	8.44804e+06	3.14453e+06
Blumenol C glucoside	-	C19H32O7	372.213	371.206	3.73	155747	152009	446416	430384	516902	591768	82000.8	34624.9	260328	343288	31422.9	13825.2	393980	360109	868781	449724	24504.9	28537.8	25310.8	26969.5	24532.7	29340.7	21905	14573.2	8989.99	17412.9	9231.37	10118.6	7711.91	6223.38	8438.48	54694
Citrusin E	-	C17H24O9	372.139	371.132	3.659	39405.4	22419.7	85694.5	95266	92548.1	60656.4	88237.8	69137.5	48529.3	218242	53978.8	74969.7	95340.6	36753.3	122749	539211	130695	56823.4	132923	109418	60239.8	59729.3	79393	78226.3	1.27556e+07	1.29603e+07	1.5177e+07	8.98545e+06	9.77541e+06	1.57979e+07	7.09611e+06	9.44041e+06
Coenzyme A	-	C21H36N7O16P3S	767.113	766.106	14.234	111129	76184.9	219682	119125	61523.9	53336.2	40534.9	39279.3	148172	88544.2	107880	87212.3	95460.1	59100.3	89735.3	33976.1	93387	65037.7	34791.4	106393	42085.6	95853.7	127866	102133	309369	368224	371095	283996	306619	237930	196205	220296
Cortexolone	-	C21H30O4	346.213	345.206	2.643	40261.7	19620.3	26068.5	29560.6	16816.7	9984.57	10684.5	15707.3	66924.7	40402	24770.7	29392.3	75122.5	37366.6	100152	19772.8	47045.6	90228.8	125483	54276	93688	105738	70951.4	28482.1	106371	104448	69091.6	22745.8	73875.1	27488.4	26438.6	19562.6
cresol sulfate isomer	-	C7H8O4S	188.014	187.006	1.891	3.66177e+07	3.48837e+07	9.64808e+06	7.74076e+06	4.22398e+07	5.6947e+06	3.48503e+07	5.47446e+06	2.90418e+07	3.9665e+07	3.6207e+06	6.96391e+06	1.59529e+07	3.69501e+07	6.01594e+06	5.66294e+06	2.41195e+07	5.41774e+07	8.0555e+06	1.23699e+07	4.82201e+07	3.01307e+07	1.61171e+07	9.7562e+06	4.00597e+07	2.91301e+07	8.77073e+06	4.36428e+06	2.97538e+07	3.13902e+07	4.93211e+06	2.76351e+06
Cucurbic acid	-	C12H20O3	212.14	211.133	2.109	77981.5	190759	246388	58752.1	113846	104911	80261.4	303000	630321	130444	269032	337537	82958.3	129215	98300.3	93454.2	42160.7	84657.2	71375.7	76736.3	142157	167790	155394	177549	390509	95942.3	89027.4	70692	106228	148097	77915.4	86170.4
Cyclic ADP-ribose	-	C15H21N5O13P2	541.059	540.051	14.716	3.45093e+06	3.0934e+06	5.15134e+06	3.47865e+06	3.01673e+06	3.62768e+06	4.07585e+06	2.844e+06	5.31953e+06	3.97173e+06	4.45172e+06	4.18331e+06	3.60199e+06	3.55352e+06	4.98693e+06	2.48726e+06	2.71102e+06	4.02819e+06	3.90647e+06	3.61058e+06	3.42244e+06	3.89736e+06	5.639e+06	4.13279e+06	4.64571e+06	5.8358e+06	4.78848e+06	3.6647e+06	4.15534e+06	5.53558e+06	3.50075e+06	4.25986e+06
Cyclodopa glucoside	-	C15H19NO9	357.109	356.102	3.879	115728	68893.3	3433.09	12497	145388	37588.1	28001.3	147485	8745.7	36492.6	90118.9	79327.3	18334.6	36215.6	18425.7	79590.4	39786.7	28376.3	43241.6	60590	54093.6	46600	98610.7	4360.57	94501.3	31013	9153.74	125113	18093.8	88647.8	149646	185866
Cyclovariegatin	-	C18H10O8	354.036	353.028	14.369	45329.7	67505.4	69395.6	54618.9	46642.8	44385.3	42439	39770.9	57972.8	32247.7	45122.5	30898.1	55100.2	52189.5	47822.7	34000.2	38024.4	52190.9	49856.8	58619.2	41353.5	70655.9	98704.1	63336.8	66873.4	43068.9	42109.6	42230.5	34702.4	46213.3	26923	41605.3
cysteine-glutathione disulphide isomer	-	C13H22N4O8S2	426.086	425.079	14.814	11329.8	84213.2	215545	102818	15863.8	87264.6	148054	32889.4	112408	58360.3	59309.2	47417.5	102043	75788.6	56929.4	32824.3	71848.5	96381.1	56657.6	16266.2	48582.9	50273.8	9657.05	93102.6	40357.2	33830.9	95772.2	108893	89667.2	36060.1	36019.9	36598.6
Cytidine	-	C9H13N3O5	243.085	242.077	10.003	70423.3	123980	76881.5	132624	123589	80244.5	103550	277440	71004.4	161213	109427	118977	143146	142280	14122.9	143470	113719	95825.9	103299	209202	94885.3	119256	98634.6	62481.4	132860	198019	122534	84632.3	103563	186358	98568.9	169596
Cytidine monophosphate	-	C9H14N3O8P	323.05	322.043	14.773	169900	305101	530773	134417	256868	225550	338539	218483	242303	297752	180346	176496	224525	265445	192260	168239	312346	242743	106611	214685	213805	233161	89077	208857	298851	215485	486282	630844	589576	438125	253600	301213
D-(+)-Galactosamine	-	C6H13NO5	179.079	178.071	13.138	151409	232350	28015.1	47117.4	237408	245959	144751	227626	86173.3	64892.3	213998	150716	91932	159291	96713.5	283202	112888	63645.3	133973	99550.9	190300	96850.6	218332	8540.78	110671	103797	19216.7	290538	56531.7	217599	275954	300297
D-Galactose	-	C6H12O6	180.063	179.055	14.266	111586	129669	345022	298062	71624.9	229791	1.10114e+06	334969	628462	82819.6	351794	127672	383794	2.03101e+06	343597	404198	1.77622e+06	125398	423761	132551	392204	115135	119065	905109	125934	1.69117e+06	285571	1.33038e+06	158786	212584	310126	108149
D-Glucuronic acid	-	C6H10O7	194.042	193.035	14.068	7.2045e+06	3.13783e+06	1.81659e+07	9.59693e+06	6.00765e+06	2.49933e+06	3.97137e+06	7.21325e+06	8.45563e+06	9.71056e+06	8.30021e+06	7.16397e+06	8.44479e+06	6.20964e+06	9.90574e+06	4.74031e+06	7.4881e+06	6.52623e+06	6.94513e+06	7.67834e+06	2.43624e+06	7.34114e+06	8.35789e+06	4.46589e+06	1.09331e+07	1.43077e+07	1.60084e+07	5.61325e+06	8.75909e+06	1.50633e+07	3.99873e+06	9.41137e+06
D-glycero-L-galacto-Octulose	-	C8H16O8	240.083	239.076	12.86	5.34166e+06	8.09776e+06	6.05259e+06	6.2194e+06	5.54316e+06	1.70964e+07	1.45025e+07	7.20216e+06	6.49817e+06	4.58555e+06	1.00161e+07	9.0658e+06	7.96477e+06	1.0588e+07	9.55214e+06	1.67294e+07	6.92943e+06	5.01029e+06	7.87878e+06	4.8704e+06	1.41278e+07	5.81346e+06	7.96941e+06	6.01815e+06	5.32657e+06	4.75381e+06	3.44113e+06	1.17571e+07	6.9204e+06	6.57633e+06	1.36319e+07	7.67276e+06
D-Ornithine	-	C5H12N2O2	132.089	131.082	18.134	2.73459e+06	1.97699e+06	3.20059e+06	3.68076e+06	719456	2.32569e+06	1.4229e+06	1.22704e+06	1.93866e+06	2.14675e+06	1.48378e+06	1.14526e+06	1.66885e+06	1.25077e+06	1.64115e+06	1.51651e+06	1.47484e+06	1.8112e+06	1.27158e+06	2.31088e+06	1.39545e+06	2.56142e+06	1.45708e+06	1.68698e+06	1.50004e+06	2.02145e+06	1.0677e+06	829480	1.50118e+06	1.21573e+06	1.1622e+06	1.63301e+06
D-Ribose	-	C5H10O5	150.052	149.045	8.823	300993	235745	251897	223182	291321	194842	280145	295223	290379	326990	439591	501777	311007	367839	410086	353415	494578	316924	435830	297305	330289	401831	426729	314444	357290	329237	292521	396943	367732	518361	342612	288523
D-Tartaric acid	-	C4H6O6	150.016	149.009	14.336	125874	101905	251313	251055	193522	172511	218733	74446.6	325200	11080	60347.5	48444	29081.6	17616.9	16494.7	34185.6	172771	93356.3	206388	100988	27897.3	264593	52212	37861.3	68260.2	127158	91711.8	39683.6	31044.1	51280	13986.4	74756.8
dCMP	-	C9H14N3O7P	307.055	306.048	14.329	1.60669e+06	1.17993e+06	3.0337e+06	1.73926e+06	225977	2.09874e+06	2.19722e+06	216794	2.13232e+06	240294	1.25731e+06	2.12549e+06	33748.3	1.15369e+06	389192	2.0945e+06	2.26494e+06	2.6633e+06	2.42914e+06	41603.7	2.27951e+06	2.33071e+06	2.25423e+06	1.03637e+06	2.22537e+06	2.1164e+06	2.49314e+06	518929	1.87134e+06	1.64045e+06	1.40023e+06	1.94048e+06
De-O-methylsterigmatocystin	-	C17H10O6	310.046	309.038	12.025	452266	389674	389960	261968	529280	250250	424607	405098	364724	685411	304298	503188	323478	376166	575015	309819	445148	451769	322000	420699	309539	328235	706711	464251	398496	293459	367405	353464	471468	349510	418581	663839
decylubiquinone isomer	-	C19H30O4	322.216	321.209	1.891	10411.7	26262.7	80437.5	58376.5	132355	98579	81175.5	294783	62798.3	110765	84334.4	149826	98839.1	287064	64096.4	198669	227386	133783	43854.8	79205.1	70294	117182	56551.9	84143.2	127188	70349.9	71822.9	103494	101633	102470	106078	395345
dehydroglutathione isomer	-	C10H15N3O6S	305.067	304.06	14.203	5.90166e+06	4.52566e+06	6.8844e+06	4.80434e+06	8.27296e+06	5.69404e+06	6.1171e+06	7.13595e+06	7.69148e+06	9.25181e+06	6.96953e+06	5.99703e+06	7.22617e+06	8.10992e+06	8.60159e+06	6.51332e+06	8.59023e+06	6.3604e+06	6.30308e+06	5.98696e+06	6.16574e+06	4.65259e+06	7.47158e+06	6.92318e+06	7.18197e+06	5.99238e+06	9.17651e+06	7.71684e+06	6.73708e+06	8.32208e+06	6.49801e+06	7.35656e+06
Deoxyribose 5-phosphate	-	C5H11O7P	214.023	213.016	12.592	757210	2.12514e+06	386289	554624	498982	608086	1.53727e+06	1.04331e+06	138168	577372	320456	571173	322116	430962	321343	413701	732375	442823	531337	636308	857168	484803	674507	536960	259149	265940	269189	779798	317058	213109	601705	176534
Deoxyuridine	-	C9H12N2O5	228.074	227.067	4.907	482420	529641	488497	666262	571344	518608	731910	1.0633e+06	479964	464145	897528	816537	752430	735585	689134	441251	467854	640300	585397	559050	377485	610624	509622	641514	381893	600472	488473	308255	373390	484025	200704	386296
DG (39:5)	-	C42H72O5	656.536	655.529	2.086	111014	166893	134866	165975	130468	104589	63574	146847	81659.4	45812.9	24435.3	65608.7	49543.8	54868.9	241093	271086	41294.7	159696	42606.3	136031	31109.4	110486	193260	156993	151657	43236.7	137038	32522.5	101081	219173	219458	235622
DG(18:2n6/0:0/18:3n3)	-	C40H68O5	628.504	627.497	2.104	3.0607e+06	3.13847e+06	3.45622e+06	3.13971e+06	2.65016e+06	1.52064e+06	1.18664e+06	1.84419e+06	1.04805e+06	1.41293e+06	671868	942393	1.15917e+06	767908	5.0736e+06	5.04851e+06	525206	2.64004e+06	810765	1.51841e+06	1.43462e+06	2.06855e+06	2.77088e+06	2.11412e+06	1.75003e+06	1.39115e+06	1.85283e+06	1.05085e+06	1.46619e+06	2.57996e+06	2.77698e+06	2.60141e+06
DG(18:2n6/0:0/20:4n6)	-	C42H70O5	654.52	653.513	2.091	156586	168622	129469	111305	159121	103766	43803.4	84094.9	81659.4	128420	24435.3	61205.5	58157.9	54868.9	241093	335604	41294.7	89766.9	67410.4	38470	76056.7	111882	76114.2	156993	151657	146754	137038	111369	101081	221022	194897	252064
di-n-pentyl phthalate isomer	-	C18H26O4	306.182	305.175	2.391	287998	390162	710911	421473	119562	47722.4	125171	214896	54832.6	28519	48747.6	58245.3	179144	105835	29116.7	111936	32357.3	31823.4	63962.4	32708.9	81902.5	93553.5	134068	20659.4	70500.1	53904.8	24081.4	19865.6	22374	48484.6	31563	61572.8
Diacetyl	-	C4H6O2	86.0364	85.0292	12.866	6.10344e+06	6.59843e+06	527801	4.8305e+06	5.2223e+06	1.21622e+07	9.99183e+06	6.59813e+06	5.79527e+06	4.79274e+06	8.21549e+06	7.95937e+06	6.62756e+06	8.14684e+06	7.62061e+06	1.22803e+07	6.27406e+06	4.65016e+06	6.69916e+06	4.30209e+06	1.04432e+07	3.80185e+06	7.15467e+06	5.30382e+06	3.47154e+06	4.62914e+06	111899	9.54527e+06	5.81125e+06	3.99737e+06	1.01646e+07	239148
dihete isomer	-	C20H32O4	336.229	335.222	3.752	270559	113166	168509	385501	57140.9	136434	359043	83550.4	199742	70173.5	168865	146729	126260	130949	108439	177286	131304	111944	122800	55142.2	35917.2	127893	118605	99935.9	25930.5	49698.6	46234.1	77151.3	77207.3	124043	58300.5	43216
c19:2	-	C19H34O2	294.254	293.247	2.071	45509.5	21993.1	24333.2	37735.3	33109.4	12161.2	18501.7	8461.91	69172.5	83296	31109.5	77795	12512.2	17826.9	17629.6	5158.35	97110.2	41295.5	31854.7	57527	23656.1	28703.2	34453.8	25307	18524.9	29956.9	21537.5	33154.2	46287.9	28687.1	27917.3	28188.5
Dihydroergotamine	-	C33H37N5O5	583.275	582.267	3.71	4746.25	4498.2	70287.2	94751.5	12557.6	6124.05	17707.6	6766.14	57615.3	31117.7	10737.4	14449.5	32907.5	6479.17	24076.5	86426.5	25600.3	11058	26431.5	20183.6	7350.7	11817.3	12400.3	16901.2	7427.96	18178.9	62785.3	10567.2	61754.4	4707.58	4704.68	6225.48
Dihydrothymine	-	C5H8N2O2	128.058	127.051	14.423	1.38833e+06	2.23183e+06	3.2725e+06	1.80841e+06	2.00347e+06	2.23284e+06	2.85477e+06	1.83488e+06	2.89154e+06	2.52713e+06	2.65476e+06	2.30822e+06	2.46165e+06	3.10761e+06	2.72725e+06	2.67085e+06	3.3012e+06	2.23059e+06	3.05677e+06	2.17385e+06	2.63744e+06	2.43431e+06	2.36339e+06	2.56964e+06	2.99166e+06	3.22858e+06	3.11812e+06	3.92152e+06	2.85422e+06	3.51077e+06	3.76406e+06	2.64859e+06
dihydroxyphenylglycol sulfate isomer	-	C8H10O7S	250.014	249.007	2.291	1.04401e+06	1.42975e+06	1.01861e+06	884003	1.03402e+06	799059	755751	861947	931410	849742	1.106e+06	935643	591328	754133	673058	408290	820407	2.15361e+06	1.26416e+06	1.72094e+06	928037	1.19566e+06	1.60093e+06	1.06463e+06	803701	770693	654965	821266	649007	1.13258e+06	684486	664374
dimethoxy-sulphobenzoic acid isomer	-	C9H10O7S	262.014	261.006	1.973	185198	65326.4	170296	328309	611979	200357	60276.9	66961.6	37802.6	91668.5	80642.3	612728	424750	56215.1	327519	396993	16759.4	13745.4	257218	92055	268601	285760	221843	389967	136789	252361	180706	46599	6316.84	32838.6	57011.7	64784.1
dimethyl phosphate isomer	-	C2H6O4S	125.998	124.991	6.193	1.27508e+06	1.83853e+06	3.0807e+06	712696	3.57314e+06	2.63628e+06	6.64898e+06	2.54705e+06	1.98578e+06	3.2064e+06	5.01485e+06	4.51868e+06	2.22193e+06	3.33871e+06	4.97237e+06	2.65486e+06	2.64656e+06	2.73149e+06	660467	1.51079e+06	2.67755e+06	2.53597e+06	2.64817e+06	3.36728e+06	2.55191e+06	803373	2.00123e+06	6.07529e+06	5.7605e+06	3.50325e+06	4.76452e+06	3.64973e+06
Dimethylbenzimidazole	-	C9H10N2	146.084	145.077	3.723	884749	839795	909406	1.44459e+06	709432	370535	758786	1.98898e+06	1.76296e+06	1.12964e+06	1.75098e+06	3.20167e+06	2.57062e+06	1.30928e+06	1.77965e+06	137406	1.8809e+06	2.87715e+06	1.93862e+06	834887	500693	695512	815831	931036	2.96427e+06	895930	3.6981e+06	1.3279e+06	3.20835e+06	2.49989e+06	1.38786e+06	1.10626e+06
dIMP	-	C10H13N4O7P	332.049	331.042	11.91	866502	1.95274e+06	1.34585e+06	781046	1.94134e+06	1.75957e+06	1.89733e+06	2.43575e+06	1.70614e+06	2.17799e+06	1.81856e+06	1.95212e+06	1.82362e+06	2.55e+06	2.42232e+06	2.13968e+06	904173	1.93545e+06	2.02996e+06	1.79913e+06	2.1606e+06	1.67932e+06	1.83546e+06	1.90517e+06	2.32515e+06	511940	1.87157e+06	2.39833e+06	1.16774e+06	1.85176e+06	2.19755e+06	1.8418e+06
Methylmalonic acid	-	C4H6O4	134.021	133.014	12.734	1.9413e+06	2.78033e+06	224931	954619	3.42294e+06	1.31485e+06	2.48012e+06	3.91718e+06	2.65258e+06	1.58428e+06	3.50944e+06	402318	2.62923e+06	3.12361e+06	3.0449e+06	1.56621e+06	2.5864e+06	2.46422e+06	970646	2.55769e+06	3.55854e+06	3.68985e+06	3.11147e+06	3.58986e+06	3.88404e+06	1.76512e+06	2.89931e+06	1.67667e+06	3.15672e+06	2.59616e+06	3.66519e+06	4.16296e+06
10Z-Nonadecenoic acid	-	C19H36O2	296.27	295.263	2.072	318341	179023	159457	153589	237112	53071.8	107202	193819	838874	530185	389781	385283	283733	294934	106224	36657.7	379669	127832	223742	299834	127106	194446	161104	356521	137877	309947	125940	144147	200408	143339	372992	141337
Nonadecenoic acid	-	C19H38O2	298.286	297.279	2.061	109907	98636.2	260277	91478.7	272302	109808	126435	290214	218798	201378	818354	338111	142713	313376	331243	109362	340589	90938	226030	77344.7	64706.7	117969	145998	420301	56124.7	668715	302486	209492	153551	118952	1.04775e+06	251716
c20:7	-	C20H26O2	298.192	297.185	2.161	103689	48118.5	57123.2	43287.1	57147.2	56935.7	39445.5	59453.2	58946.6	44566.4	107603	85070.4	85820.9	48293.1	98695.6	77056.1	71395.2	84380.7	77627.3	39409.7	66104.6	41938.5	88825.3	75304.1	52571	67276.2	55289.3	44156.2	68749.3	127815	76299.5	64529
2-Methoxyestradiol-3-methylether	-	C20H28O3	316.203	315.195	2.503	733246	240859	105063	619936	304179	63418.1	774948	282833	80082.7	77163.7	57731.1	147492	137075	140457	131938	54038.3	139455	81355.8	84153.6	81763.2	116289	172812	118605	48681.9	240307	383021	177484	55937.8	181480	492976	140755	241932
Doxycycline	-	C22H24N2O8	444.155	443.148	2.306	6435.47	18949.2	16139.9	10185.6	30795.7	20968.6	12800.7	4405.9	53929.3	65562.5	38183.3	41584.4	70458.4	33082.8	54164.9	36650	57088.3	50654.4	49179.1	92809.9	36880.6	83892.4	36337.4	54138.8	24343.6	43451.7	61531.3	70220	39470.7	25451.9	84428.5	95747.8
Eicosapentaenoic acid	-	C20H30O2	302.223	301.216	2.079	3.33865e+06	689104	964397	714548	1.40368e+06	340437	620662	951826	1.7317e+06	3.8794e+06	2.08625e+06	1.83865e+06	1.61588e+06	1.7215e+06	1.77824e+06	899037	2.21947e+06	2.66217e+06	1.41742e+06	1.72981e+06	1.10896e+06	2.28846e+06	1.80137e+06	2.44101e+06	1.7578e+06	2.03802e+06	1.86395e+06	1.98658e+06	3.60803e+06	2.06441e+06	1.18897e+06	1.63246e+06
Arachidonic acid		C20H32O2		303.232	2.06	2.92136e+06	1.03934e+06	963303	589207	1.46991e+06	262175	290368	790091	3.72448e+06	6.63248e+06	1.52644e+06	1.96859e+06	1.42961e+06	1.49984e+06	1.29864e+06	784586	3.86329e+06	3.41612e+06	2.18786e+06	3.65519e+06	1.94362e+06	3.2056e+06	2.70471e+06	3.95888e+06	1.43237e+06	2.00937e+06	2.09301e+06	1.77232e+06	2.40142e+06	1.70761e+06	1.71848e+06	1.51091e+06
Encelin	-	C15H16O3	244.109	243.102	2.41	77156.4	31482	73144.4	94027.5	89157.8	78528.5	77528.4	151623	2484.93	2049.63	1960.71	2020.34	1921.69	1674.53	4311.33	2232.79	2414.18	1773.1	1759.67	1844.47	1437.13	1633.26	1857.3	2309.63	1906.11	2720.16	2836.34	1582.99	1942.73	2056.35	1862.34	2040.76
equol sulfate isomer	-	C15H14O6S	322.05	321.042	1.864	1.72475e+06	199854	165572	1.05251e+06	152693	51294	166390	179147	36405.5	43854.2	53279.9	58669	76177.7	80104.7	56315.1	520412	81116.2	65630.1	70684.8	45027.2	99101.5	70886.3	189932	62926.8	87596.1	86124.3	29249.7	30910.6	28536.1	27077.1	56598.8	99656.8
11(R)-HETE	-	C20H32O3	320.234	319.226	2.163	196035	90631.4	77866.7	116747	71475.5	15535.4	47153.6	140887	1.85981e+06	311489	53138.3	288078	119340	236435	271081	65476.7	311517	243148	311340	341278	146324	272396	191089	348203	16183.8	127547	166564	113929	148259	197814	160533	50376.7
Erythronic acid	-	C4H8O5	136.037	135.029	12.767	2.67546e+07	2.17748e+07	1.25033e+07	2.08932e+07	2.21347e+07	2.83296e+07	2.15202e+07	2.69419e+07	2.14259e+07	2.24961e+07	2.60537e+07	3.84701e+07	2.85755e+07	2.31495e+07	2.38467e+07	3.04775e+07	1.80764e+07	1.4173e+07	1.57484e+07	1.66067e+07	2.68023e+07	1.31092e+07	2.89457e+07	2.09589e+07	2.60822e+07	1.5344e+07	2.44734e+07	2.1258e+07	2.15334e+07	2.68613e+07	3.46395e+07	2.12529e+07
ethyl 2-[2-(2-thienylcarbonyl)hydrazino]-4-(trifluoromethyl)pyrimidine-5-carboxylate isomer	-	C13H11F3N4O3S	360.053	359.046	2.335	12235.6	72396.8	72263.6	25760.8	91792.4	8865.25	6571.72	15756	38957.7	74248	50590.3	41820.9	33545.1	81918.3	54113.3	11711.5	101647	16845.5	73465.8	32525.6	23480.1	15572.9	8516.03	80310.5	93361.3	15414.8	68932.2	68328.1	103367	51414.2	101468	88406.4
ethyl 2-[5-(4-chlorophenyl)-1,3,4-oxadiazol-2-yl]acetate isomer	-	C12H11ClN2O3	266.047	265.04	5.035	261454	201885	242525	34174.7	165322	467577	310908	527200	18087.9	104348	103948	514078	395988	337166	348434	261521	185005	58540.8	68475.7	471485	265981	57940.9	78162.4	60518	217205	60026	292164	33636.3	164476	140134	65293.6	153550
ethyl 2-amino-8h-indeno[2,1-b]thiophene-3-carboxylate isomer	-	C14H13NO2S	259.068	258.061	3.633	19534.1	21705.6	5751.58	6981.69	104184	6174.48	8556.43	9094.59	4975.97	4926.14	13458.5	35389.8	6159.16	5636.27	8109.33	32287.7	8173.52	8100.64	9676.41	11873.2	6800.34	5957.38	29557.9	7427.15	9701.45	7180.66	6805.59	7163.71	5871.7	22703.3	20497.3	36862.1
Ethyl glucuronide	-	C8H14O7	222.073	221.066	14.877	286205	224582	440049	161915	210503	363687	1.40816e+06	237119	317196	363468	844968	346729	218023	314809	1.33808e+06	487169	287137	161908	698665	168108	438458	229926	160860	252692	192959	236122	333453	460630	136636	435638	1.07281e+06	442541
ethyl serine isomer	-	C5H11NO3	133.073	132.066	11.852	62399.7	20361.8	57265.4	92982.9	41997.3	21095.3	45858.9	24376	56157.6	16607.9	5457.55	23329.1	11498.7	43133.8	71781.8	18721.1	21681.5	9133.95	22981.5	32928.4	3953.51	33502.1	60250.4	5477.41	51463.6	43626.9	16789.5	29406.2	72120.2	17062.8	17088.5	98916.8
Ethylene brassylate	-	C15H26O4	270.182	269.175	2.303	150653	35609	46752.4	156171	71786	31591	8130.33	160300	15218.7	14264.6	28052.5	8226.43	46568.5	59644.6	189200	99521.3	31390.1	12257.5	70359.4	66758.5	54513.7	41094.8	70279.2	62905.9	11426.5	12247.1	10337.3	16082.9	29712.1	24772.2	9334.91	53871.1
Dihomo-gamma-linolenic acid	-	C20H34O2	306.254	305.247	2.07	5.31469e+06	2.41164e+06	1.7791e+06	1.52711e+06	3.15056e+06	508824	919775	1.48883e+06	1.15705e+07	1.15725e+07	3.83789e+06	5.33924e+06	5.22995e+06	4.025e+06	2.94192e+06	764184	8.42858e+06	4.40182e+06	3.74628e+06	7.84085e+06	3.282e+06	5.85086e+06	3.75844e+06	5.83853e+06	3.99901e+06	5.52385e+06	4.90851e+06	3.96072e+06	7.56678e+06	5.38828e+06	3.76623e+06	3.52545e+06
FAD	-	C27H33N9O15P2	785.155	784.148	13.745	858764	685665	847731	556806	493175	491178	858734	593806	708927	710349	834400	668903	685542	562065	721288	520705	668725	587678	722614	608303	435433	680568	1.18064e+06	750655	1.66657e+06	1.01399e+06	1.5182e+06	1.60266e+06	1.27992e+06	1.29219e+06	1.00351e+06	1.25663e+06
Fasciculol C	-	C30H52O6	508.374	507.367	3.738	215491	134275	221819	245949	175438	169926	225971	307798	50363.2	35311.7	97514.9	62992.2	75536.8	43513.3	66475.7	90422.8	24466.9	83454.3	38995.7	72418	88508.7	105007	65305.3	62896.3	92561.1	110148	80795.9	85575.4	59611.8	68140.4	83511.1	79198.3
Ferulic acid	-	C10H10O4	194.057	193.05	3.45	79940.9	35739.5	104918	103603	110605	42068.1	159409	103721	142819	81297.9	106515	76500.6	125661	112999	90411.5	34745.6	88782.6	345098	169388	132436	176734	170226	78187.2	194427	153231	175910	129247	94288.2	122088	115873	132240	128005
Ferulic acid 4-O-sulfate	-	C10H10O7S	274.014	273.006	3.632	63195.5	92288.1	97605.5	77646	40549	83708.3	80749.2	53508.3	4926.43	4875.77	8262.8	7674.24	11399.8	6910.49	27473.3	39999.4	18828.4	8019.79	18017	6001.53	23155.1	46421.1	17346	13205.2	7383.9	18722.6	6737.34	7093.07	5813.02	5849.83	4200.02	4738.06
Flavin mononucleotide	-	C17H21N4O9P	456.108	455.101	2.283	4307.31	6790.69	4966.38	3578	13588.5	16595.8	3786	4299.39	7559.96	6165.95	6075.48	5827.66	4290.74	4487.86	4202.51	70218.3	5928.01	3860.34	4061.29	4916.1	4331.71	3955.28	4650.15	5400.07	6904.67	15446.6	7795.36	6068.86	7018.73	6309.02	7812.95	5818.99
fructosyl-glycine isomer	-	C8H15NO7	237.085	236.078	3.687	41212.4	64503.2	27601.2	123411	77393.9	99535.7	131852	106380	127821	181381	133164	121964	115612	174009	101324	449771	139077	60005.1	111230	93509	109934	103479	66286.3	134710	135620	130864	138387	115590	110977	169666	73781.2	127818
Galactaric acid	-	C6H10O8	210.037	209.029	14.785	450516	262960	1.01761e+06	427903	243962	585241	772045	208461	732849	91870	190205	181388	791504	99260	557076	555918	365475	608677	723860	492182	488777	179900	759022	342707	161230	633668	828537	1.47315e+06	735835	581244	342690	391357
Galactitol	-	C6H14O6	182.078	181.071	12.67	363737	578464	443201	178394	182243	1.22108e+06	697944	299983	301265	650632	228814	218827	290611	580647	228061	816356	1.26619e+06	557938	525692	172733	2.13666e+06	911289	459521	383029	171545	177420	321724	707759	1.06836e+06	535572	774374	439745
Galactonic acid	-	C6H12O7	196.057	195.05	12.783	7.9218e+08	9.24696e+08	8.85101e+08	6.38085e+08	4.99271e+08	7.33405e+08	8.82993e+08	9.42416e+08	6.89235e+08	6.04416e+08	7.42084e+08	7.70536e+08	7.04818e+08	8.7371e+08	6.85073e+08	1.11291e+09	4.97685e+08	6.26162e+08	5.94461e+08	5.28167e+08	6.86823e+08	5.63525e+08	7.80724e+08	4.75443e+08	1.08434e+09	1.09763e+09	1.27597e+09	1.34965e+09	1.20548e+09	1.42556e+09	1.19486e+09	1.14526e+09
gamma-Glutamylglutamic acid	-	C10H16N2O7	276.095	275.087	14.467	29114	27014	63027.9	46134.2	39920.3	24936.5	51713.5	60091.7	35984.6	52309.5	68040.3	60314.4	43904.3	46731.5	70040.4	55953.3	43488.6	50350.7	49304.9	43444.6	41915.4	59738	52378	34625.8	81353.7	86404.6	87080.7	86848	71508.9	86454	48338.4	77901.7
gamma-Linolenic acid	-	C18H30O2	278.223	277.216	2.104	7.05423e+06	1.0407e+06	1.094e+06	2.12846e+06	2.41358e+06	317790	469695	1.50196e+06	5.65786e+06	8.44819e+06	3.17413e+06	3.9469e+06	2.97068e+06	3.16485e+06	3.53473e+06	1.53242e+06	3.72018e+06	5.76195e+06	3.55763e+06	4.83717e+06	2.73281e+06	5.31707e+06	5.21423e+06	5.85065e+06	2.48952e+06	4.12482e+06	3.04089e+06	1.81526e+06	3.45683e+06	2.73638e+06	1.92666e+06	2.24406e+06
ganoderic acid isomer	-	C30H44O6	500.315	499.308	1.928	154565	245964	70210.6	142170	142494	146699	170999	120980	19587.6	43725.9	48178.9	25954.9	45035.9	29319	59958.7	185754	25637.5	32075.8	41809.3	30061	17803.7	44450.4	66643.6	35993.3	39244.4	43562.4	21088.1	47804.2	55482.9	76681	51045.8	91069.1
gentianaine isomer	-	C6H7NO3	141.042	140.035	11.457	1.94463e+06	627766	549853	606600	923493	694427	651825	853042	290206	494198	601818	467749	491568	649417	530955	737514	495707	423180	657565	502365	522309	485656	904898	447353	564034	612777	386806	775365	465464	749358	553126	914616
Eicosadienoic acid	-	C20H36O2	308.27	307.263	2.063	1.86207e+06	995599	721378	794441	1.43611e+06	504058	820583	534660	4.97225e+06	4.27324e+06	1.61329e+06	2.08764e+06	2.12112e+06	1.68321e+06	1.21667e+06	666025	2.90616e+06	1.34032e+06	1.19241e+06	3.02819e+06	1.08688e+06	1.54518e+06	1.05253e+06	1.77913e+06	972888	1.95151e+06	1.49949e+06	1.0293e+06	1.9227e+06	1.27665e+06	1.09196e+06	1.18403e+06
Gingerol	-	C17H26O4	294.182	293.175	2.909	3.93078e+06	4.04348e+06	3.57371e+06	3.86906e+06	4.17078e+06	4.04252e+06	4.30002e+06	5.54586e+06	3.61672e+06	4.7682e+06	4.10864e+06	5.23499e+06	4.72394e+06	4.64013e+06	5.58231e+06	5.20742e+06	5.74926e+06	5.25208e+06	4.14624e+06	2.66501e+06	4.24428e+06	4.13005e+06	4.46105e+06	5.30993e+06	4.77285e+06	3.94588e+06	4.59845e+06	3.43573e+06	4.89414e+06	4.77431e+06	4.50889e+06	4.64324e+06
glu gly isomer	-	C7H12N2O5	204.074	203.067	14.454	54638.3	81442.7	183319	148974	50725	169262	66002.1	194603	195184	691979	153011	115424	58402.2	73850.6	74976.4	73945.7	129792	113950	56296.3	99696.9	440694	106710	106871	434019	164582	299150	130475	199672	191064	185737	201198	163654
Gluconic acid	-	C6H12O7	196.057	195.05	14.3	5.31691e+06	8.3841e+06	5.79542e+07	5.72281e+06	9.31839e+06	5.15871e+06	2.34806e+07	1.73631e+07	1.42887e+07	5.96474e+06	9.83571e+06	2.83413e+06	1.01089e+07	1.48716e+07	1.0218e+07	1.18654e+07	8.63511e+06	4.52863e+06	4.08151e+06	1.28299e+07	8.61267e+06	9.11087e+06	8.62797e+06	5.43408e+06	1.47998e+07	6.34291e+07	3.31945e+07	3.71727e+07	2.23302e+07	2.10325e+07	8.66482e+06	1.13521e+07
Gluconolactone	-	C6H10O6	178.047	177.04	3.69	385767	740423	475018	468611	762491	556025	398408	659985	421366	483472	528768	1.58702e+06	738725	486271	428930	331332	962683	545024	694140	497552	580327	887301	535239	809275	770691	456056	516858	499947	640945	947445	553666	568786
Glutamylalanine	-	C8H14N2O5	218.089	217.082	10.474	45082.7	398014	90024.7	35756.2	115940	697649	222184	53188.6	56803.7	20072	64111.7	31775.1	41556.3	130308	12269.6	416134	58037.4	89038	140538	37583.4	386955	98315.1	132167	187604	50992.5	98922.1	35436.3	570520	98388.8	58406.6	310205	207993
Glutamylproline	-	C10H16N2O5	244.105	243.098	14.419	22540.9	38330.1	53518.8	55686.2	63373.1	48186.5	56890.1	37910.4	39150.9	51514.8	36064.3	42578.5	32217.7	44759.1	46319.7	56373.5	44591	29303.1	38882.6	28487.4	42017.9	36228.4	34302.8	54003.3	77869.7	51597.6	74320.4	99115.7	89215.7	63372.5	100140	61072.2
Glutaric acid	-	C5H8O4	132.042	131.035	14.074	700905	265473	865377	407360	418030	482662	1.97307e+06	1.09551e+06	207767	519430	354193	314663	303682	338005	2.01213e+06	1.1664e+06	555296	829037	317699	243328	244710	554333	807744	900081	891211	584062	521650	1.94942e+06	347902	616254	510475	753766
Glutarylcarnitine	-	C12H21NO6	275.136	274.129	14.12	7708.05	1266.17	4725.29	14288.2	995.729	5300.99	1772.5	9260.4	14065.4	17007.2	8037.71	10678.8	960.601	1284.31	1692.58	15676	16093.5	32122.4	37131.6	4127.99	29917.3	962.499	1256.76	21614.5	34218.7	42629.7	65390.7	37652.2	110851	89311.3	71164.9	94914.1
Glutarylglycine	-	C7H11NO5	189.063	188.056	13.223	6.23311e+07	7.11843e+07	4.16117e+07	2.85947e+07	4.79996e+07	4.35106e+07	5.31723e+07	3.50826e+07	5.24151e+07	3.29487e+07	6.34288e+07	4.08269e+07	4.11239e+07	3.96411e+07	3.83951e+07	3.43763e+07	5.28885e+07	4.81201e+07	5.42154e+07	5.53932e+07	2.03245e+07	6.2894e+07	8.08546e+07	4.42915e+07	5.57318e+07	7.13129e+07	7.04554e+07	5.36265e+07	5.35253e+07	6.26405e+07	4.002e+07	5.20125e+07
Glutathione	-	C10H17N3O6S	307.082	306.075	14.218	7.39818e+07	4.09873e+07	1.84728e+08	1.23047e+08	8.62023e+07	9.28058e+07	9.97917e+07	5.151e+07	1.37625e+08	1.12406e+08	1.12875e+08	1.15661e+08	1.46603e+08	1.07974e+08	1.65762e+08	8.65911e+07	1.42256e+08	1.59347e+08	1.19212e+08	1.78736e+08	8.67818e+07	1.21216e+08	1.12115e+08	1.17295e+08	1.12496e+08	1.22195e+08	1.48843e+08	7.92921e+07	1.09729e+08	8.8902e+07	6.18985e+07	9.01228e+07
gly-pro-gly isomer	-	C9H15N3O4	229.105	228.098	14.218	54479.6	32647.1	114268	74195.6	39584.4	68625.9	48401.5	32713.7	95036.4	71782	70319	48127.4	61828.6	69791.6	142826	35395.5	95361.5	122351	78711.8	95364.1	64106.7	95873.9	60922.1	67918.6	56447.7	70375.5	135364	66189.2	88184.7	65663	37558.7	73495
Glyceraldehyde	-	C3H6O3	90.0313	89.0241	12.866	1.84445e+07	2.9169e+07	1.68182e+07	1.82167e+07	1.80189e+07	5.77876e+07	4.45509e+07	2.55907e+07	1.89646e+07	8.41376e+06	2.89984e+07	2.79321e+07	2.3417e+07	3.07817e+07	2.68874e+07	5.63244e+07	2.09583e+07	1.60454e+07	2.31638e+07	1.42987e+07	4.44425e+07	1.8355e+07	2.58671e+07	1.89786e+07	1.63223e+07	1.50391e+07	1.60049e+07	3.87548e+07	2.14826e+07	2.10687e+07	4.16668e+07	2.50023e+07
Glycerophosphoinositol	-	C9H19O11P	334.065	333.058	14.704	401230	414487	1.2397e+06	373489	214125	641001	365602	344198	246614	207420	166682	174557	276700	281807	548877	627131	434621	376725	336512	293935	417364	411846	558246	337750	183984	483884	290198	528615	415578	402591	355998	356748
Glycerylphosphorylethanolamine	-	C5H14NO6P	215.055	214.048	14.727	5.34759e+06	3.81006e+06	4.34942e+06	6.72368e+06	2.02822e+06	2.90465e+06	4.08964e+06	5.9091e+06	2.63555e+06	3.52094e+06	1.94732e+06	1.66514e+06	2.70859e+06	2.15432e+06	5.59886e+06	2.96127e+06	6.76319e+06	4.65323e+06	5.70576e+06	6.64346e+06	2.79498e+06	4.49935e+06	6.9424e+06	3.94776e+06	1.4219e+06	3.44351e+06	2.0699e+06	1.45997e+06	1.32688e+06	1.99415e+06	1.214e+06	1.24233e+06
Glycodiazine	-	C13H15N3O4S	309.078	308.071	14.736	29371.4	2.09854e+06	8.14215e+06	5.64653e+06	216056	235568	265163	190291	6.75513e+06	5.26096e+06	5.83887e+06	294681	303987	5.57165e+06	8.22949e+06	223851	7.20511e+06	413673	369489	8.00286e+06	264008	357477	281617	5.82414e+06	5.472e+06	319522	6.99038e+06	178507	278612	273267	155834	200645
Glycogen	-	C24H42O21	666.22	665.213	16.431	15004.3	90250.6	84455.6	72902.2	706722	62389.7	15260.4	281373	381896	1.43157e+06	70162.2	103853	261744	197631	8015.98	92113.9	240209	43415.3	51199.3	540477	162935	74162.2	173935	49970.6	57911.1	39447.5	100585	37049.8	141070	27122.4	40149.7	36144.5
Glycolic acid	-	C2H4O3	76.0158	75.0085	9.571	686565	719256	608077	591855	673392	823082	940685	1.25256e+06	657362	961675	1.09146e+06	1.13607e+06	696985	970335	1.05682e+06	779799	1.30963e+06	1.02637e+06	1.05573e+06	822296	641541	823257	1.00532e+06	799834	2.47869e+06	3.15147e+06	2.25353e+06	1.89058e+06	2.70169e+06	3.11936e+06	1.49373e+06	2.69387e+06
Glycyltyrosine	-	C11H14N2O4	238.098	237.09	3.732	228300	686296	714542	366988	364415	309484	278220	487710	558162	184529	705867	601733	604081	576664	604028	86931.1	533222	632641	467850	244543	602913	790052	351327	1.00213e+06	829346	346887	391761	557802	1.03046e+06	979514	1.16457e+06	1.80214e+06
Glyoxylic acid	-	C2H2O3	74.0001	72.9928	12.591	893520	909865	921113	1.41737e+06	2.1305e+06	2.40226e+06	1.18182e+06	1.65422e+06	1.31996e+06	729414	1.6664e+06	932002	2.60273e+06	3.21845e+06	2.75919e+06	2.21158e+06	1.44812e+06	1.03823e+06	1.57299e+06	1.14667e+06	4.26111e+06	1.08986e+06	1.63267e+06	1.35688e+06	1.51539e+06	979106	3.02581e+06	1.21031e+06	1.3646e+06	1.1749e+06	3.78806e+06	779384
11Z-Eicosenoic acid	-	C20H38O2	310.286	309.279	2.059	2.76986e+06	1.55133e+06	1.20203e+06	1.43244e+06	2.83696e+06	509403	743864	1.24771e+06	8.18497e+06	5.31442e+06	1.59272e+06	2.74681e+06	3.16818e+06	2.77785e+06	1.79591e+06	650789	3.10543e+06	1.36858e+06	1.13819e+06	3.37222e+06	1.17937e+06	1.48315e+06	1.14036e+06	1.94116e+06	1.43325e+06	1.94381e+06	2.10485e+06	1.50646e+06	2.68092e+06	1.96563e+06	1.8891e+06	1.07991e+06
Gravelliferone	-	C19H22O3	298.159	297.152	2.534	2.84403e+06	1.44136e+06	1.13383e+06	722144	2.96497e+06	2.92562e+06	2.62943e+06	3.79549e+06	1.23708e+06	1.97438e+06	2.40936e+06	1.3436e+06	903264	1.13647e+06	3.0126e+06	2.62643e+06	3.31515e+06	1.44598e+06	1.37916e+06	3.01236e+06	2.80612e+06	960525	3.14781e+06	1.32254e+06	3.64322e+06	2.45828e+06	2.94758e+06	2.84695e+06	3.14557e+06	1.33455e+06	2.45671e+06	3.41998e+06
Guanosine	-	C10H13N5O5	283.091	282.083	10.455	32630.4	72704.1	16881.1	83323.6	22609.5	72814.2	52702.5	163452	41772.8	96578.7	45472.9	77848.2	34232	35570.5	60235.2	70224.1	50562.7	25992.8	44062.1	81091.9	77425.6	36475.4	40322.5	25224.7	77889.1	151663	33462.8	99081.4	61521.3	101954	64735.2	110843
Guanosine diphosphate	-	C10H15N5O11P2	443.023	442.015	14.85	221785	109303	751073	132873	327230	317678	583152	292512	185510	343373	496940	229423	523581	585854	619560	434553	423435	336187	194072	533390	250495	473256	638252	383083	648191	589616	447515	596007	379497	496167	308260	307573
Guanosine diphosphate mannose	-	C16H25N5O16P2	605.075	604.068	14.76	110658	161990	282406	79082	102457	180760	181291	120345	150107	140519	120749	69168.9	70596.8	197552	159918	113772	122373	89929.8	106207	118054	115449	93070	115220	126354	88227.4	156594	126742	170173	114566	158612	100022	163155
Guanosine monophosphate	-	C10H14N5O8P	363.057	362.049	14.817	500405	761651	1.39956e+06	336907	763670	1.08265e+06	488027	309261	563953	524474	524859	524871	587932	350940	497739	888386	514713	703151	470854	586553	1.00417e+06	506611	384191	617734	816054	954622	1.2862e+06	2.57284e+06	1.90453e+06	424436	764915	341846
Guanosine triphosphate	-	C10H16N5O14P3	522.988	521.981	14.94	80081.8	18059.8	290623	197475	159967	118135	233172	141184	258384	294495	188018	405191	287845	325396	316625	183063	210038	171853	294456	280514	97516.6	192269	345509	252752	341866	183140	307057	242972	115866	236694	94672.5	135871
heliohoustine isomer	-	C14H23NO4	269.161	268.154	3.77	40193.6	36436.4	63124.5	95296.2	49167.9	75264.2	35927.3	70669.4	20710.6	3640.79	6526.71	2507.77	7563.28	35753.4	35149.7	8306.2	6524.44	35125.4	3846.35	6385.32	7968.77	3948.82	18078.3	6064.32	26884.8	20089.6	34287	3389.69	24592.8	23259.9	14931.3	23269.8
oleoyl ethyl amide	+	C20H39NO	309.3	310.308	2.3	179862	225085	153458	66151.9	213278	165981	123602	189693	97381.7	242022	1.16284e+06	183399	53850.7	221193	31493.2	198119	255810	174896	141108	155902	166988	130749	209464	54673.9	184629	38160.2	51153	420042	68150.8	200459	248003	198120
Arachidic acid	-	C20H40O2	312.301	311.294	2.054	317390	464312	650751	389342	768786	333727	369672	760064	896743	942449	1.74529e+06	1.40007e+06	605884	881922	784172	408118	856114	351721	565391	378603	276201	451632	372553	1.08186e+06	260375	1.69608e+06	876125	678865	502596	417928	2.25098e+06	494265
(2E,5E,12Z,15Z)-1-Hydroxy-2,5,12,15-heneicosatetraen-4-one	-	C21H34O2	318.256	317.249	2.118	62491.4	60925.1	55311.3	37561.9	44685.1	50685.8	54146	121952	68083.8	115845	52343.9	213923	63699.8	52912.8	85745.9	64622	64419.7	71262.5	48744.8	35535.2	37709.3	23628.1	60825.9	103573	29972.8	130042	40858.4	33697.1	27531.8	36857.7	143461	66511.4
Heptyl 4-hydroxybenzoate	-	C14H20O3	236.14	235.133	2.316	103094	116198	32753.3	59734.2	62360.8	25208.2	23259.9	103738	121448	19203.6	49245.6	33088.6	21781.1	46065	76359.9	49287.2	51073	98924.3	75555.7	46659.6	28278.3	69895.7	84669.1	32108	88454.8	14608.7	33057.1	57560.4	14130.3	151498	116894	94972
Heneicosanoic acid	-	C21H42O2	326.317	325.31	2.052	18727	46195.6	47616.1	28419.3	80901.5	15555.3	44527.1	95289	41196.5	37683.3	270866	184927	20282.4	86179.2	72639.2	37136.9	63720.1	15086.2	63496.3	21376.6	15390.1	36937.1	26200.9	101371	15158	268239	57180.5	69329	25154.8	17337	324830	50651.3
Hexanoylglycine	-	C8H15NO3	173.104	172.097	3.737	417024	3.23075e+06	781345	867363	267160	8.68263e+06	4.74157e+06	1.08213e+06	383118	63719.6	546896	402877	712008	1.20701e+06	615081	558277	321774	814742	701137	246445	3.49901e+06	935560	270314	1.11255e+06	669786	1.22662e+06	582516	4.29593e+06	1.48403e+06	585242	1.59219e+06	1.30782e+06
Hippuric acid	-	C9H9NO3	179.057	178.05	3.739	442949	374936	624087	410559	433415	219222	202740	251670	226205	74609.7	165964	590373	362910	274324	305689	67005.6	159536	307241	410257	191705	300718	442106	238289	612359	580643	482153	607856	113267	130513	253026	230174	157322
Homocitrulline	-	C7H15N3O3	189.111	188.103	14.616	49726.1	127341	149255	53972.9	67200.1	38164.7	52092	57112.6	66823.7	5732.09	21088.1	19905.6	69009.4	62524.5	58576.7	16278.4	20418.9	26848.5	35447.5	9992.23	20731	35620	42933.1	41054.7	24558.8	36630.3	42447.5	25110.2	46931.2	47972.7	16679.6	42376.5
Homocysteinesulfinic acid	-	C4H9NO4S	167.024	166.017	4.033	1.69741e+07	1.18203e+07	2.80061e+07	8.8177e+06	1.61643e+07	1.92984e+07	2.86754e+07	6.99567e+06	1.70452e+07	2.45761e+07	2.04645e+07	2.36732e+07	1.8853e+07	3.12972e+07	3.09752e+07	1.17547e+07	1.5002e+07	3.05974e+07	2.89096e+07	1.96754e+07	1.8822e+07	2.31576e+07	2.09831e+07	2.03703e+07	2.89725e+07	7.48436e+06	1.49332e+07	2.55626e+07	1.92056e+07	2.23344e+07	1.77943e+07	2.44333e+07
hydroxy-nonylbenzene-sulfonic acid isomer	-	C15H24O4S	300.138	299.131	1.959	4134.3	3379.98	2222.97	2615.19	3085.35	2990.64	2790.96	3095.19	24699.3	5683.86	5931.63	11438.2	11561.3	10589.1	33072.7	27533.6	4876.63	4923.22	2996.51	6242.69	4326.25	5181.32	13349	11652.3	31410.3	34161.5	62436	9797.2	119352	67625.9	42808.7	31413.7
hydroxynonenoic acid isomer	-	C9H16O3	172.109	171.102	8.255	286409	135874	460905	694862	655886	178098	334012	2.21746e+06	272537	648590	605404	858634	773073	1.8547e+06	2.99976e+06	266957	778430	582590	1.43918e+06	445760	341960	641284	467156	1.72697e+06	408893	656664	685525	279505	522576	2.29066e+06	214984	794446
Hydroxyprolyl-Valine	-	C10H18N2O4	230.126	229.118	9.597	45424.8	119920	137630	32175.9	106656	121338	82189.7	59223.6	94605.7	39805.9	77246.9	18986.9	82383.8	100450	88008.2	90953.7	50827.5	47989	62164.2	44317	50289.1	87782.6	93375.8	51094.5	33808.6	36351.9	15594.2	47436.7	13084.2	39814.7	7726.98	61314.6
hymexazol n-glucoside isomer	-	C10H15NO7	261.084	260.076	11.443	4.49291e+06	1.20288e+06	934372	1.16075e+06	1.76638e+06	1.31556e+06	1.04433e+06	1.65824e+06	347124	816488	1.15764e+06	789520	844201	1.13727e+06	768892	1.49314e+06	818017	711681	1.16959e+06	953032	906982	854174	1.69192e+06	699351	1.00361e+06	1.02015e+06	512763	1.35112e+06	742834	1.2749e+06	974682	1.9286e+06
idebenone isomer	-	C19H30O5	338.212	337.204	2.039	153183	448167	328270	382225	188379	530693	409101	447704	142325	192445	173511	202341	158896	208528	164214	449222	314932	412072	65995.9	205787	181183	362051	219255	230052	151786	206264	177687	414981	433408	448607	646403	116534
IDP	-	C10H14N4O11P2	428.011	427.003	14.839	33237.3	3348.33	42221.1	57299.4	66115.8	5662.78	17494.8	13474.5	67698.5	2936.96	34158.2	45071.6	32166.6	7012.88	24028.5	2520.88	6647.86	22226.5	29485.4	25816.9	5130.46	32251.5	102935	29069	63263.5	40870.7	137950	25277.3	19011.3	76322.1	13317.8	65644.6
ile cys isomer	-	C9H18N2O3S	234.103	233.096	2.101	259620	325812	6948.03	5200.6	307838	184426	105186	160019	19877.4	26924.3	219154	147704	27228.6	49390	49935.3	146283	13343.3	36073.5	107283	97463.3	77326.7	125543	436603	46248.4	153625	32304.1	10519.4	91837.5	53388.4	792673	758639	379329
Indole-3-acetylglycine	-	C12H12N2O3	232.084	231.076	3.776	27409.3	120547	58376.7	41925.5	32579.7	31413.3	14445.9	61011.2	21716	6826.68	17546.5	6173.46	32533.1	18433.6	51841.6	10104.6	7923.89	33938	4662.99	10355.6	12707.9	22942.4	20836.1	11928.5	43326.8	32084.6	33525.1	13492.6	31589.8	51276.3	34891.8	24795.2
Indole-3-carboxaldehyde	-	C9H7NO	145.052	144.045	2.548	273532	336438	200299	230013	262833	363534	273041	450438	264289	298750	248958	340744	156377	239386	343485	183992	490037	234032	238382	238769	250704	200275	336762	327129	399656	345937	297147	203978	293286	391182	356607	294043
indole-quinone isomer	-	C8H5NO2	147.032	146.024	2.599	512038	781956	125030	197055	156568	161940	295757	468056	308819	141127	223850	121451	120976	368733	402420	182970	235990	112771	214769	194596	193746	326057	100988	166374	359395	213907	174965	96544.8	109720	367737	223795	174118
Indoleacetaldehyde	-	C10H9NO	159.068	158.061	2.639	131338	400938	118733	100290	197073	440745	283920	296382	66487.1	100063	133401	146476	114934	137187	124018	215117	235416	165089	164884	117579	288413	110276	143805	90779.5	140329	131601	92080.3	75411.4	162060	201013	306919	140662
Indoxyl sulfate	-	C8H7NO4S	213.009	212.001	1.963	7.44879e+06	2.83118e+06	4.51856e+06	1.53893e+06	3.5036e+06	1.13023e+06	1.78472e+06	3.01249e+06	1.53897e+06	2.43188e+06	1.08012e+06	1.05446e+06	1.87522e+06	1.71771e+06	1.41576e+06	1.5172e+06	1.77262e+06	2.90502e+06	1.39569e+06	4.42979e+06	1.16347e+06	1.93234e+06	2.64919e+06	1.71994e+06	3.44534e+06	2.11126e+06	2.30016e+06	672626	608648	2.90516e+06	928694	2.79601e+06
Inosine	-	C10H12N4O5	268.08	267.072	10.118	8779.05	77061	2521.99	82829.2	3784.58	323790	131222	2248.35	3099.79	39579.4	2533.79	6023.1	4284.57	5810.46	2972.4	134063	7211.56	6676.17	1269.11	4880.05	53808.7	11889.7	7935.71	1906.75	7894.37	2097.61	1456.38	20717.2	1996.12	2980.08	3383.62	3122.16
Inosinic acid	-	C10H13N4O8P	348.046	347.038	14.687	403550	3.11578e+06	886437	126013	379272	3.88776e+06	4.5364e+06	140485	211632	501377	490027	306438	263821	969677	140433	7.18581e+06	328431	523656	926173	227463	3.09951e+06	381919	582317	720016	183146	205765	126733	3.86386e+06	644740	238630	2.35316e+06	1.5579e+06
Inositol cyclic phosphate	-	C6H11O8P	242.018	241.011	3.734	193667	161960	26552.3	69249.9	301221	323260	166806	332730	67876.6	37967.7	290670	501708	147676	181587	89562.5	69082.4	142691	156033	155184	159825	258122	153895	275870	122377	423907	222886	80531.7	282757	127510	310127	360375	340480
Isobutyric acid	-	C4H8O2	88.0521	87.0448	9.823	214525	230447	314322	100427	357434	258380	281885	441583	314544	365338	271319	139878	225624	406964	317368	188510	258487	181395	164193	206151	214692	171038	62140.6	335694	94918.2	253114	246307	495556	163575	299481	215959	236637
Isobutyrylglycine	-	C6H11NO3	145.073	144.066	5.419	3.12352e+06	2.34241e+07	1.87197e+07	2.93496e+06	2.48866e+06	3.25589e+07	3.05472e+07	8.18762e+06	1.92667e+06	1.10519e+06	2.87478e+06	3.3577e+06	3.27261e+06	1.08307e+07	2.53292e+06	2.10935e+07	3.12033e+06	6.07022e+06	5.85849e+06	2.49137e+06	2.20009e+07	7.07863e+06	3.23968e+06	1.01039e+07	4.39211e+06	4.87113e+06	3.17504e+06	3.02255e+07	9.51452e+06	3.25067e+06	1.09133e+07	4.88088e+06
isocaucalol isomer	-	C15H26O3	254.187	253.18	2.066	470025	98152.7	208237	545276	177741	57441.4	83190.3	302576	228649	66497.1	147324	15653.8	392458	278752	494797	150425	24822.6	85117.1	19247.9	219988	17903.1	32416.3	37242.4	33893.4	8810.33	18209.4	31120.2	8859.59	12792.4	30742.1	17365.1	169142
Isosorbide Mononitrate	-	C6H9NO6	191.042	190.035	6.41	8.0402e+06	6.13889e+06	1.6281e+07	1.5686e+07	1.25706e+07	1.16995e+07	1.90638e+07	6.63439e+06	1.63462e+07	1.48274e+07	1.94656e+07	2.08002e+07	2.05407e+07	2.24239e+07	2.74417e+07	1.15348e+07	2.09159e+07	1.58525e+07	1.78111e+07	1.30378e+07	8.79024e+06	1.46687e+07	1.07118e+07	1.48945e+07	1.47832e+07	2.05717e+07	2.48035e+07	2.29052e+07	2.12889e+07	2.48808e+07	1.22968e+07	1.08198e+07
Docosahexaenoic acid	-	C22H32O2	328.239	327.232	2.044	2.09604e+07	7.05687e+06	6.43307e+06	5.51813e+06	7.69935e+06	2.47144e+06	3.2993e+06	6.50349e+06	2.24527e+07	2.20716e+07	1.36055e+07	1.74519e+07	1.22101e+07	9.78912e+06	7.38103e+06	3.92304e+06	2.06611e+07	1.31946e+07	7.90924e+06	2.02614e+07	9.5534e+06	1.27112e+07	9.29378e+06	1.34598e+07	9.47176e+06	1.0615e+07	1.40207e+07	1.12131e+07	1.79821e+07	9.79718e+06	1.03121e+07	7.17549e+06
Janthitrem E	-	C37H49NO6	603.351	602.344	3.954	744456	523462	409130	395035	411993	334299	368149	752217	427558	476262	623845	376469	320445	279244	530867	633877	430680	358816	289038	503109	394072	363250	528197	493637	360801	520009	574492	302424	322168	905434	703995	650046
Jasmonic acid	-	C12H18O3	210.125	209.118	2.395	55692.2	33054.3	151240	152500	98847	98910.4	49542.4	108314	231864	118187	42238.3	140580	281953	135975	233752	25088.6	41734.1	229722	466116	180398	32324.9	325416	282340	345187	74886	57751.7	262589	105962	195367	80116.6	116503	111221
Juglone glucoside	-	C16H16O8	336.085	335.078	13.411	64844.7	156987	71624.1	45259.2	62180.4	451346	133487	38554.8	94854.9	11091.8	131393	103820	85502.1	111405	54604	281910	68719	40816.6	147862	101262	259036	127960	57811.8	71752.9	47418.8	49202	30724.5	255919	97415.3	41208.3	261261	100457
Kynurenic acid	-	C10H7NO3	189.042	188.034	3.746	43133.9	161822	78092.6	67129.3	56371.8	171239	47480.1	97053.3	34000.7	46296.1	40062.2	34562.4	58635.7	50261.3	81339.4	117921	34736.9	40476.3	29859.4	24986.4	36779	55967	43825	36455.2	89545.3	129895	50415.6	48387.7	61106.1	23284.4	77276.1	43309.8
L-Arabitol	-	C5H12O5	152.068	151.061	10.751	1.37753e+06	1.69985e+06	1.27978e+06	1.074e+06	650702	2.72485e+06	1.37898e+06	1.35416e+06	669125	1.46647e+06	1.2489e+06	1.04106e+06	853063	1.35124e+06	1.35376e+06	1.47312e+06	1.25329e+06	1.00827e+06	1.27267e+06	957942	1.58721e+06	1.26016e+06	1.38129e+06	899075	1.09568e+06	1.72948e+06	772946	1.51712e+06	1.6056e+06	1.53284e+06	1.08371e+06	1.49243e+06
L-beta-aspartyl-L-glutamic acid	-	C9H14N2O7	262.079	261.072	14.532	112513	92345.8	187474	92445.7	131862	70727.1	87522.7	175666	121863	102784	187895	147937	95328.8	133692	145032	80708.7	134772	143284	126445	173284	108027	134187	188348	116653	177756	200697	150748	149956	118322	193821	148525	182872
L-Dihydroorotic acid	-	C5H6N2O4	158.032	157.025	10.116	339312	131267	721707	137764	1.70726e+06	57248	228951	65632.2	521593	25383.9	790861	209226	972457	294458	135792	353206	229400	474242	424917	49612	166466	188626	948597	277414	277699	392274	1.24716e+06	1.15471e+06	294806	1.18699e+06	201144	305986
L-Fucose	-	C6H12O5	164.068	163.061	9.623	643613	726720	737043	613564	1.49428e+06	664869	823891	827970	513924	232322	459516	465825	608223	629329	588627	334177	245599	140970	176670	90364.8	122057	201138	127283	96128.8	65852.4	100845	53004.6	64259.7	42861.4	92612	41115.9	55723.7
L-Gulonolactone	-	C6H10O6	178.047	177.04	7.466	990112	610337	4.10795e+06	2.80012e+06	1.98025e+06	1.48781e+06	1.03076e+06	1.75497e+06	1.45957e+06	1.97895e+06	1.38349e+06	2.57132e+06	2.21851e+06	2.9211e+06	2.26579e+06	2.34794e+06	1.65774e+06	2.18259e+06	3.28973e+06	1.42852e+06	1.26584e+06	1.27911e+06	1.38083e+06	1.78589e+06	2.92183e+06	3.59498e+06	4.39699e+06	2.16201e+06	7.07069e+06	3.38753e+06	1.31114e+06	1.79154e+06
L-Homocysteic acid	-	C4H9NO5S	183.019	182.012	6.17	340536	364259	584913	242309	520294	459080	790426	579276	435561	499506	632832	549533	535973	655817	765094	731822	910084	566938	777510	392699	569627	650017	610279	539057	1.9967e+06	942974	1.57858e+06	2.47409e+06	4.85893e+06	4.77707e+06	2.05276e+06	2.63032e+06
L-Menthyl acetoacetate	-	C14H24O3	240.172	239.164	2.519	143981	52976.9	71730.9	171222	23767.9	20066.5	43366.3	128156	82497.3	21133.9	22848.1	18982	50821.6	36246.7	56927.1	96649	8518.77	80432.8	70325.4	67416.8	22690.4	59779	20426.4	27724.9	37659.5	48974.9	33089	20275.4	36199.9	49068	30792.1	70706.3
Lactapiperanol C	-	C16H26O4	282.182	281.175	2.281	16051.8	60578.3	12119.7	25792.5	49513.4	8894.62	62193.7	18393.1	37437.7	75147.2	114084	116519	44901.4	103566	240417	54884.3	27377.3	37205.8	96396.2	94173.1	46826.3	47829.8	137271	48754.2	45913.7	4015.76	5549.92	12002.7	38516.5	12389.2	3839.38	8267.03
leu asp isomer	-	C10H18N2O5	246.121	245.113	13.672	54501.5	16689.8	82555.1	89538	54342.2	43833.7	90644.5	109452	39044.8	117216	87437	53884.9	93009	94387.4	117024	78590	64894	48320.9	66308	44709.4	56724.2	56121.3	77424.2	21343	114057	174133	105089	23676.8	23146	78368.2	27091.8	48682.9
leu leu isomer	-	C12H24N2O3	244.178	243.17	3.735	83755.8	93758.5	70262.5	139091	92538.1	171223	63866.8	227665	115070	36232.1	166079	235653	100160	97149	140018	92732.8	133113	156197	90073.6	125532	107537	188193	79578.6	89171.6	216750	181708	171905	163423	153749	185164	249775	147935
leu val isomer	-	C11H22N2O3	230.162	229.155	3.743	34068.3	91163.3	110328	123743	184305	75489.6	51960	362307	94184.7	58477.5	114195	131256	124498	78543.9	77640.2	55012.2	53551.4	88391	101323	90165.9	73786.3	121651	50346.5	53816	241427	130765	88269.6	171937	108083	206297	99582.4	175697
Lithocholyltaurine	-	C26H45NO5S	483.3	482.292	2.14	134369	129486	40058.1	37346.9	248090	212328	170485	129557	103928	125268	196872	55225	184682	196661	128314	1.06581e+06	141417	351815	313877	114236	161771	141697	820432	335529	55591.3	58003.9	45132.5	85020.2	23693.9	76913.8	124166	172524
LysoPC(14:0/0:0)	-	C22H46NO7P	467.299	466.292	2.85	50379.4	242263	48151.9	56462.6	36122.9	46119.1	26785.8	56887.2	42596.9	3075.81	74867	50030.8	3659.88	3172.52	5867.69	19401.6	22831.3	48229.4	56271.3	43091.2	41500.9	55267.3	55456.4	191325	5542.63	51447.3	3726.87	38613.7	6602.74	52985.5	42763.4	181321
LysoPC(14:1(9Z)/0:0)	-	C22H44NO7P	465.284	464.277	2.84	15610.7	40000.1	34436.6	58189.9	14507.9	16949.5	12662	20791.7	13661.4	8082.95	17071.9	8641.01	10123.6	9617.15	9412.36	11794.5	9518.51	10921.5	14174.3	10734.4	11087.6	14704.8	16568.5	13237.6	16142.5	15455.6	12165	25833.1	15830.8	26133.5	21530.2	18588.8
LysoPC(15:0/0:0)	-	C23H48NO7P	481.315	480.307	2.845	1.91993e+06	2.22199e+06	1.18019e+06	1.43364e+06	1.72042e+06	2.52372e+06	1.38078e+06	2.40552e+06	2.15319e+06	1.49233e+06	4.48532e+06	3.56881e+06	2.37309e+06	2.06322e+06	1.8379e+06	294206	2.51977e+06	2.25647e+06	3.11858e+06	2.63335e+06	2.25727e+06	2.85941e+06	2.61316e+06	1.71435e+06	2.72103e+06	2.27533e+06	1.25197e+06	3.01225e+06	2.29074e+06	3.80293e+06	2.66935e+06	3.38857e+06
LysoPC(16:0/0:0)	-	C24H50NO7P	495.331	494.324	2.849	36001.4	35986.5	54477.2	31634.7	28038.1	23383.7	31040.4	41151.6	37892.8	17776	50736.1	29947.3	24035.9	29792.2	34826.1	10023.5	32480.3	34926.4	48350.4	31245	27016.5	40893.5	39699.2	23341.8	28888.2	39849.5	26787.9	37580.9	39103.5	55067.5	30346.2	47474.9
LysoPC(16:1(9Z)/0:0)	-	C24H48NO7P	493.315	492.308	2.854	34538.3	35986.5	41596	31634.7	28038.1	23383.7	31040.4	32515.9	34980	17776	50306.9	29947.3	24035.9	29792.2	34826.1	10023.5	31975.4	34926.4	48350.4	31245	27016.5	40893.5	39699.2	23341.8	28888.2	39849.5	26787.9	37580.9	39103.5	55067.5	30346.2	45968.7
LysoPE(0:0/16:0)	-	C21H44NO6P	437.289	436.282	2.846	183310	143724	102360	119987	151311	90535	101414	127506	142583	86851.8	125664	145890	120559	97837.3	91203.6	5495.37	120553	127422	110377	176083	115427	142700	98559.5	122276	137559	122999	116306	105149	111476	169583	141243	137634
LysoPE(0:0/16:1(9Z))	-	C21H42NO7P	451.268	450.261	2.846	247620	548729	397418	283602	166426	359117	242355	322273	89106.4	42180.2	80597	58585.1	92210.9	80938.1	88765.9	11531.9	54003.2	62838.6	60963.4	71216.7	74968.9	69622.8	62963.1	62215.1	117146	113683	76180.7	211313	170579	159352	185400	174947
LysoPE(0:0/18:1(11Z))	-	C23H46NO7P	479.299	478.292	2.845	1.63004e+06	3.75718e+06	2.17705e+06	1.65357e+06	1.44587e+06	3.06889e+06	1.86717e+06	1.94713e+06	1.3055e+06	1.03299e+06	1.68667e+06	1.61176e+06	1.15678e+06	969035	1.3267e+06	164142	1.00141e+06	1.29796e+06	1.12676e+06	1.73211e+06	1.56526e+06	1.44007e+06	1.22813e+06	1.12602e+06	2.21521e+06	2.15281e+06	1.46512e+06	3.13634e+06	2.54367e+06	2.57834e+06	3.39059e+06	2.5941e+06
LysoPE(0:0/18:2(9Z,12Z))	-	C23H44NO7P	477.284	476.276	3.937	282782	213854	269823	1.12955e+06	198875	340240	238521	290773	979322	396085	891520	890891	113137	118348	366476	348978	817988	1.06289e+06	944274	94439.1	265038	985986	927877	230499	335703	278727	263117	350797	432760	787375	204944	318935
LysoPE(0:0/20:0)	-	C25H52NO7P	509.346	508.339	3.954	252099	246427	227020	219807	212018	311636	335587	271701	282961	369305	368994	377060	429006	291149	259606	382129	302416	310696	369434	314163	297111	310250	343223	253912	243179	242204	145674	231867	236002	267792	262717	281228
LysoPE(0:0/20:2(11Z,14Z))	-	C25H48NO7P	505.315	504.308	4.034	125382	143353	81853.5	85672.6	70170.4	148742	54749	169032	73074.3	89469.2	117973	82174	35476.7	71675.5	92467.6	89812.8	55734.5	133214	60292.5	97354.6	41345.5	80168.2	67925.7	63842.4	111264	142935	78975.9	91053.1	122008	184492	130995	117804
LysoPE(0:0/22:4(7Z,10Z,13Z,16Z))	-	C27H48NO7P	529.314	528.307	2.847	33051.7	30885.6	15111.6	16862.4	25140.8	20901.3	15749.5	34196.1	76047.8	18539.5	31943.8	22383.9	16351	19809.4	18026.4	3178.02	25137.7	26493.1	23410.1	28874.1	32514.4	29977	28625	25387.3	23509.2	29865.1	16889.7	23853.5	14524.7	23829.2	23805.4	29684.2
LysoPE(0:0/22:5(4Z,7Z,10Z,13Z,16Z))	-	C27H46NO7P	527.299	526.292	2.844	49782.8	66909.9	61589.7	92566.4	49004.5	52768.7	49988.4	103115	103859	46643.7	58438.8	74834.1	64243.8	59079.7	57608.4	6114.77	64861.7	91658.3	89772	83497.5	82966.4	125798	65895.2	82663.5	36215.9	45775.6	22095.4	24701.1	35956.8	49732.7	26786.4	65193.7
LysoPE(0:0/22:6(4Z,7Z,10Z,13Z,16Z,19Z))	-	C27H44NO7P	525.283	524.276	2.845	1.1996e+06	766806	590093	832830	622052	541598	337079	1.34129e+06	830165	356767	1.13884e+06	1.13375e+06	651137	556855	835929	67655.5	553980	817270	712069	610565	688880	817623	797728	686285	1.02112e+06	1.05274e+06	581603	599466	623855	1.09468e+06	886519	1.24673e+06
LysoPE(20:1(11Z)/0:0)	-	C25H50NO7P	507.33	506.323	3.978	155756	195580	281060	106381	275828	386440	249566	180572	272371	58528.1	92912.4	75087.2	42281.3	196265	260531	338102	293410	309647	40336.6	303883	255360	94583.6	69967.8	263021	129821	146604	148783	137240	30648.3	137644	138415	266003
LysoPE(20:4(5Z,8Z,11Z,14Z)/0:0)	-	C25H44NO7P	501.291	500.283	3.684	201112	142125	446215	2.33808e+06	1.00715e+06	358143	792409	470277	380593	540320	1.04463e+06	330712	1.12027e+06	386634	1.57391e+06	3.8678e+07	913020	818784	4.96371e+06	3.15487e+06	520616	394939	4.06803e+06	726829	639188	2.29465e+06	920479	888932	134266	191196	156575	201900
lysops(22:0)	-	C28H56NO9P	581.367	580.36	3.959	4.08509e+06	2.70628e+06	3.81062e+06	3.22152e+06	4.37378e+06	4.31475e+06	4.9769e+06	3.7125e+06	975857	232718	5.53875e+06	5.92454e+06	279825	857378	1.26533e+06	1.00165e+06	1.26023e+06	173565	5.33421e+06	4.35593e+06	4.20427e+06	4.8405e+06	872347	778946	3.55803e+06	3.14475e+06	279706	3.29026e+06	4.149e+06	4.43316e+06	3.93967e+06	4.85427e+06
Malonic acid	-	C3H4O4	104.011	103.003	13.052	1.77483e+06	1.22498e+06	546012	516128	104315	779366	680335	1.74141e+06	760898	1.71532e+06	1.81734e+06	677097	1.67047e+06	892463	561902	909056	162568	755984	887636	788639	726359	845479	1.1061e+06	1.41202e+06	765826	876204	534563	600677	699724	1.02144e+06	848899	1.00071e+06
Maltotriose	-	C18H32O16	504.167	503.16	15.675	8990.57	34287.1	27720.5	41965.2	337277	38809.1	13810.6	103184	134436	799671	8173.39	55023.7	130246	82166	35471.2	47539.8	107757	54716.3	48908.4	166322	87356.3	39620.7	72782.3	54371.5	32870.9	43391.5	30529.4	27015	60280.2	16313	26370.3	26986.5
mannosyl-glycerate	-	C9H16O9	268.08	267.072	9.21	305191	5.21932e+06	115446	82829.2	902431	1.68502e+07	6.8536e+06	785878	43307.9	3.34114e+06	77348.9	322545	450259	164054	91907.9	7.49251e+06	2.39345e+06	469358	376797	713231	4.29802e+06	319414	171973	207931	86496.9	363873	99737.5	1.87243e+06	789344	135402	1.7223e+06	639406
melibiouronic acid isomer	-	C12H20O12	356.094	355.087	14.685	412614	383411	834585	547054	413765	465884	492069	399248	707550	666917	725560	473551	701035	688017	855142	507940	626531	686089	700543	464130	472763	581241	897747	667890	463499	516586	407099	435324	551236	640943	399379	612069
Meprobamate	-	C9H18N2O4	218.126	217.118	9.004	43091.4	34429.2	29634.6	39261.9	229880	32998.3	14265.8	121509	72014.7	106966	84384.4	63870.6	27362.6	57447.1	52323.3	95051.8	195096	55931.6	51966.1	111908	47500.7	76980.9	72252.9	39021.2	66309.5	82963.6	46027	112800	64165.4	76741.1	47984.6	66602.4
Mesoxalic acid	-	C3H2O5	117.99	116.983	14.848	470897	694130	1.10846e+06	156441	589014	518556	244695	402650	140641	623718	724622	220178	208964	1.20215e+06	1.03551e+06	669502	166924	858450	263388	851360	570915	845984	1.19555e+06	570219	189421	353697	1.31568e+06	786139	921132	348608	161427	199963
Mesylate	-	CH4O3S	95.9876	94.9803	3.55	8.41987e+06	9.23999e+06	2.48727e+07	2.00148e+07	1.86e+07	1.61399e+07	2.44241e+07	1.68761e+07	2.22507e+07	2.24126e+07	1.93508e+07	2.02371e+07	2.30349e+07	2.82244e+07	2.36645e+07	1.43671e+07	2.57549e+07	2.40874e+07	2.17606e+07	1.59486e+07	601281	2.23737e+07	1.40279e+07	2.26976e+07	2.19929e+07	2.07584e+07	2.85126e+07	2.41512e+07	2.78805e+07	2.58275e+07	1.63225e+07	1.54992e+07
Methanesulfonic acid	-	CH4O3S	95.9876	94.9803	5.782	3.98384e+07	2.92612e+07	7.98349e+07	6.56976e+07	1.13368e+08	5.19084e+07	1.06641e+08	6.37891e+07	7.60782e+07	8.50579e+07	9.24823e+07	7.30165e+07	7.84328e+07	1.26232e+08	1.15382e+08	6.27554e+07	1.4122e+08	7.81792e+07	1.09052e+08	5.78479e+07	6.81448e+07	7.41232e+07	5.93081e+07	7.46598e+07	7.32091e+07	8.09005e+07	8.12891e+07	1.04907e+08	8.83327e+07	1.12769e+08	5.95286e+07	5.39082e+07
Methionyl-Glycine	-	C7H14N2O3S	206.072	205.064	10.489	1852.15	10408.5	2146.28	2034.94	101311	1576.83	1975.17	30174.4	3818.93	48612.2	3732.93	3165.54	1895.64	6041.66	4416.1	17323.8	51769.3	5132.37	3099.09	9854.16	4138.74	11715.1	5306.09	15815.5	8953.7	5939.63	16668.3	53746.3	44578.1	3001.99	2265.71	5024.08
Adrenic acid	-	C22H36O2	332.27	331.263	2.055	1.87508e+06	400756	449080	419757	809319	136381	197388	444391	3.6885e+06	4.3017e+06	1.56796e+06	2.18397e+06	1.72841e+06	1.48795e+06	1.0147e+06	329591	4.0057e+06	2.14861e+06	1.89394e+06	3.6083e+06	1.8411e+06	2.71794e+06	1.95994e+06	3.13355e+06	848998	1.31706e+06	1.28581e+06	827952	1.77456e+06	1.24677e+06	693522	667835
methyl 5-(4-fluorophenyl)-3-methylthieno[3,2-b]thiophene-2-carboxylate isomer	-	C15H11FO2S2	306.018	305.01	4.354	3.70521e+06	1.96651e+07	19943.3	17726	774489	272823	238670	5.35387e+06	17288.3	17861.9	2.58273e+06	82585.5	18173.4	15773.5	18709.6	1.69811e+06	14890.8	17603.5	18401.3	268922	267486	37956.6	1.52599e+06	21159.7	362511	262160	20119.3	114228	19662.4	1.23164e+07	6.79919e+06	4.52495e+06
methyl equol sulfate isomer	-	C16H16O6S	336.065	335.058	1.836	93921.9	18569.8	18603.5	54334.3	38201.4	12578.1	29975	8730.86	2766.28	3536.08	6007.06	15912.8	10778.6	11198.9	6652.21	42236.5	9684.51	10972.8	8789.96	5717.68	25157.3	11024.6	32932.4	8222.94	3554.82	2306.54	1723.11	1618.06	2562.7	3123.6	4409.42	7256.85
methyl farnesoate isomer	-	C16H26O2	250.192	249.185	2.106	145383	43776.8	38245.1	15511.4	64338.3	8077.15	8190.67	21078.5	148354	299959	112217	137341	89136.3	156774	105336	32027.9	225519	64762.5	113338	233849	105254	173654	152067	197774	187268	258049	262770	196665	372561	218227	113486	134921
Methyl jasmonate	-	C13H20O3	224.14	223.133	3.058	148066	156507	89265.2	55317.8	191813	290767	698351	329752	113639	250894	454441	232350	162980	524987	642791	136358	653450	358368	419591	287746	403172	372941	162591	436908	67110.8	525919	142552	429235	94530	314347	116165	200653
methyladenosine monophosphate isomer	-	C11H15N5O7P	360.069	359.062	1.827	8803.2	11321.1	8102.69	12742.3	16185.5	12664	6947.33	8263.43	195928	217897	187317	117731	260198	201282	211310	183533	19978.4	58982.5	48038.6	52349.3	66154.3	69725.2	130731	75196.2	90422.6	25019.5	27881	61004.6	94040.9	133997	65324	130281
Methylgingerol	-	C18H28O4	308.201	307.194	1.85	4907.09	21675.8	40461.5	20391	13885.8	25097.7	30448.5	12179.1	26614.8	34257.7	30293.6	41455.1	26408.7	33331.2	17004.3	34132.3	83794.9	10888.4	35815.2	30514.4	30195	14513.6	19784	29668.1	211853	25192.9	36520.7	37279.4	37929.9	6099.75	22039.3	35542.9
Modafinil	-	C15H15NO2S	273.084	272.077	17.316	731.498	1523.14	25534.7	43237.2	660.974	2260.92	15043.2	728.371	65124.7	199939	6571.1	1560.54	52585.5	3312.18	7126.15	3144.94	12273.7	28015.6	2628.82	19637.7	140112	13023	712.577	38831.6	3428.04	15957.5	69578.3	9584.95	12598.4	716.264	1382.02	701.324
Mollicellin A	-	C21H18O7	382.107	381.1	1.961	188259	8604.8	28697.7	101051	837867	23829.8	220063	17861.2	9747.22	3563.62	15510.3	7360.7	58575	260906	41880.5	243003	3263.57	4768.9	13610.2	2597.94	4662.86	3363.32	18085.9	2925.99	4679.65	3618.41	3358.38	2603.75	3023.17	15121.9	3042.1	41602.6
Muramic acid	-	C9H17NO7	251.099	250.092	14.267	10816.2	18021.2	23759.1	19664.5	15477.3	12330.7	362435	31398.8	23538.5	13903.7	81907.3	22185.3	21276.2	358209	34586.1	11418.6	27443	20617.6	83374.7	22229	22250.8	20043	18702.7	18518.2	14819.6	289625	22729.9	143473	17237.9	40508.2	19931.3	25529.2
myo-Inositol	-	C6H12O6	180.063	179.055	15.03	1.69946e+06	957649	2.03664e+06	837705	1.52551e+06	1.34534e+06	1.84469e+06	2.06176e+06	1.76873e+06	2.2349e+06	642151	1.49744e+06	882465	2.00554e+06	1.87552e+06	1.45737e+06	2.063e+06	1.72369e+06	1.86622e+06	1.0974e+06	1.409e+06	659766	1.49528e+06	1.53236e+06	1.31302e+06	1.36742e+06	2.24261e+06	1.62041e+06	1.04309e+06	1.53291e+06	1.20599e+06	944927
Docosatrienoic acid	-	C22H38O2	334.286	333.278	2.05	313747	319062	122397	121898	322882	47883.4	161859	116278	1.12673e+06	628777	179102	257535	272633	252865	161194	35217.5	677391	189784	220091	694270	253465	290928	71654.9	347513	87594.4	142739	150966	118211	246639	154343	117643	107145
N-Acetyl-D-Glucosamine 6-Phosphate	-	C8H16NO9P	301.055	300.048	14.674	224022	126406	224529	191550	80111	169439	42725.9	57883.5	254902	150039	165633	159197	170302	155786	271295	149593	92843	58156.5	143558	61250.6	165368	37566.5	96421.3	73084.7	154614	159793	82461.2	184625	151812	180032	126294	85095.7
N-acetyl-L-2-aminoadipate(2-)	-	C8H13NO5	203.078	202.071	13.085	1.29941e+06	2.17168e+06	1.36599e+06	1.52701e+06	980229	1.14825e+06	1.07645e+06	694445	940633	557682	410839	550981	512154	779705	888948	570336	1.47529e+06	1.14786e+06	1.13178e+06	1.18426e+06	1.07621e+06	2.58645e+06	1.25405e+06	947798	723172	1.8496e+06	735573	419980	1.47812e+06	526828	486696	1.05405e+06
N-Acetyl-L-alanine	-	C5H9NO3	131.058	130.05	8.783	506192	380698	445927	456209	385895	482535	397844	688815	354367	377200	485596	378217	321351	584373	554572	409451	539585	379533	589309	334791	413272	405780	462273	501301	450570	726108	431026	565572	500249	669872	427166	736625
N-Acetyl-L-aspartic acid	-	C6H9NO5	175.047	174.04	13.571	1.63963e+06	973348	686897	641650	1.12663e+06	448034	374903	1.3877e+06	972246	838431	1.40058e+06	846717	765168	494565	897062	596992	835134	696694	645985	1.04617e+06	387356	379192	906929	611640	653016	757538	858649	553947	678136	1.60863e+06	792891	615715
N-Acetyl-L-methionine	-	C7H13NO3S	191.061	190.054	3.953	266133	310363	354025	295847	356030	1.00393e+06	382133	443579	219861	488426	219122	270017	263609	384058	367020	431243	464245	352466	308922	245544	349879	378096	258175	304342	400059	549061	410839	496702	591618	340685	285094	636064
N-Acetyl-L-phenylalanine	-	C11H13NO3	207.089	206.081	3.736	202598	651477	398003	417139	321639	1.21188e+06	657726	401242	317970	65141.2	271726	298735	347595	322724	411172	74077.7	140147	422817	305018	228560	601692	362119	258596	472057	402377	416576	414636	397266	426648	219934	537781	332068
N-Acetylasparagine	-	C6H10N2O4	174.063	173.056	11.865	2.47666e+06	4.45606e+06	869360	671158	2.30348e+06	951291	892114	2.61956e+06	667408	534237	1.69234e+06	455796	454442	965846	696420	1.78276e+06	833355	803259	1.00227e+06	786404	937725	1.18082e+06	2.07842e+06	849659	1.24768e+06	2.04568e+06	356099	1.2839e+06	579402	3.77051e+06	3.02507e+06	2.52384e+06
N-Acetylglucosamine 6-sulfate	-	C8H15NO9S	301.046	300.038	5.185	6.33029e+06	2.50018e+06	4.80094e+06	2.43852e+06	8.62343e+06	8.02359e+06	8.18696e+06	4.85589e+06	1.03432e+06	2.07229e+06	4.08515e+06	4.77422e+06	4.54153e+06	3.55958e+06	3.65378e+06	4.58427e+06	4.46669e+06	2.34532e+06	7.43557e+06	3.44319e+06	5.46605e+06	4.62393e+06	4.92875e+06	2.39924e+06	7.11785e+06	6.37387e+06	2.12226e+06	5.13128e+06	4.58461e+06	5.33858e+06	4.16945e+06	4.20294e+06
N-Acetylglutamine	-	C7H12N2O4	188.079	187.072	11.791	7.8638e+06	6.22961e+06	6.20698e+06	4.68532e+06	9.24241e+06	5.91702e+06	5.4716e+06	3.29144e+06	8.21786e+06	3.34425e+06	6.23164e+06	3.9992e+06	4.97949e+06	1.00649e+07	5.04895e+06	1.03333e+07	4.70547e+06	5.8506e+06	8.17603e+06	2.91864e+06	5.13198e+06	6.65019e+06	9.55913e+06	5.95739e+06	7.90241e+06	1.05275e+07	1.03827e+07	1.33969e+07	6.73841e+06	1.02553e+07	1.05007e+07	1.19782e+07
N-Acetylhistidine	-	C8H11N3O3	197.079	196.072	11.864	3.60194e+06	1.63554e+06	1.79745e+06	2.02914e+06	3.06436e+06	1.66247e+06	1.84306e+06	1.58106e+06	1.35496e+06	1.22836e+06	1.42446e+06	1.12676e+06	1.37228e+06	1.63699e+06	1.69893e+06	2.52361e+06	1.22086e+06	1.32515e+06	1.70264e+06	1.09419e+06	955349	1.33492e+06	2.81921e+06	1.32795e+06	1.68463e+06	2.60189e+06	2.18556e+06	1.35212e+06	1.7074e+06	1.83187e+06	1.57827e+06	2.85384e+06
N-Acetylneuraminic acid	-	C11H19NO9	309.105	308.097	12.644	832235	726113	623637	1.4976e+06	1.2512e+06	1.47729e+06	789484	781163	579182	678221	770941	1.04361e+06	813269	830829	853659	1.73492e+06	596041	1.26575e+06	638051	677114	2.91149e+06	793599	882892	941050	799273	489802	563048	647540	812578	585273	929408	881010
N-Acetylserine	-	C5H9NO4	147.053	146.045	10.602	2.78477e+06	2.50627e+06	1.79463e+06	1.33674e+06	4.12517e+06	1.72017e+06	1.41728e+06	1.60262e+06	2.33344e+06	1.00199e+06	1.24807e+06	930938	1.6398e+06	640013	1.08194e+06	1.86294e+06	597081	1.95625e+06	1.20016e+06	1.56247e+06	1.1932e+06	2.10569e+06	2.04664e+06	1.63381e+06	2.01012e+06	1.20832e+06	1.3384e+06	2.85237e+06	1.21915e+06	1.80668e+06	1.97653e+06	2.23529e+06
N-Acetylserotonin	-	C12H14N2O2	218.105	217.097	3.681	95262.1	47012.8	97607.7	157020	72890.1	24251.7	55155.8	208706	244460	150024	225513	395036	300450	126353	149520	91206.1	232016	394343	176208	172897	99779.1	209729	364911	273253	334290	209931	376929	192086	326113	499986	120904	144490
N-Acetyltryptophan	-	C13H14N2O3	246.099	245.092	3.75	27528.5	113719	44999.1	30964.3	20530.4	143108	123775	54089.1	29451.1	14792.7	29551.4	59138.3	30601.1	21781	19102.2	15190.7	21919.3	23721.9	11579.8	12215.7	71047.5	26111	24872.8	58282.1	35954.9	43829.1	28865.8	45726.8	36789.9	34427.1	58041.5	29295
N-alpha-Acetyl-L-citrulline	-	C8H15N3O4	217.105	216.098	12.886	137459	508236	81587	225342	2.39116e+06	441353	152510	743480	54203.1	570975	639032	937724	67762.3	514395	277262	1.32838e+06	1.19449e+06	198600	263524	216731	484299	512154	331881	285742	108800	81215.4	165254	781707	407148	151947	218263	213294
N-Decanoylglycine	-	C12H23NO3	229.167	228.16	3.739	10320.5	18363.9	15322.3	21615.5	17942.8	31769.3	18577.4	29541.9	128117	37170.1	60243	36649.1	28680.3	61260.2	21998.5	95085.7	31405.1	47950.1	28450.9	24714.9	19980.2	42263.2	14127.1	29838.5	93859.2	62521.8	54061.7	24125.8	47564.7	21290.2	19491.8	19975.1
N-Formyl-L-methionine	-	C6H11NO3S	177.045	176.038	4.17	470145	617348	370950	536761	351545	516218	340466	461684	175958	51363.5	362887	194177	265854	460682	461928	591566	257163	408216	77504.4	33807.5	429074	398321	420996	361829	429014	899907	371625	529940	347326	519851	460822	594979
n-formylanthranilic acid isomer	-	C8H7NO3	165.042	164.035	2.496	229997	749462	1.02752e+06	506942	766112	413401	462563	707204	872201	1.45278e+06	703602	810186	572582	1.16411e+06	1.03595e+06	222408	1.53572e+06	730866	864242	527224	425389	583395	619227	1.29008e+06	2.05397e+06	691823	1.96846e+06	929109	2.00887e+06	506914	1.20381e+06	1.10474e+06
N-Formylglycine	-	C3H5NO3	103.027	102.019	10.019	2.48807e+06	4.49696e+06	472086	540324	1.99618e+06	762450	668655	2.40009e+06	548411	799294	1.36844e+06	816141	803048	521767	891644	1.39565e+06	678808	504986	535547	970572	643430	755080	1.38449e+06	531224	1.07308e+06	1.71131e+06	1.13635e+06	979516	1.41573e+06	3.08513e+06	2.69492e+06	1.73274e+06
N-Heptanoylglycine	-	C9H17NO3	187.12	186.113	3.698	15726.1	302587	92491.1	38252.6	15402.1	437633	385675	127318	71476.1	6364.13	32600.6	30698.5	47561.6	76395.5	54265.7	78975	6904.07	95967	97459.3	12924.2	613475	83843.4	34135.4	113164	40901.4	80941.7	72283.1	873262	182257	28964.7	119506	81849.6
N2-gamma-Glutamylglutamine	-	C10H17N3O6	275.111	274.104	14.422	11145.2	19361	11164.4	20079	24249	26972.1	24907.4	29791.7	39084.6	32640.3	23293.2	25141.7	20938.8	19777.6	32359.1	31174.7	14150.5	9660.28	22081.3	30658	21631.7	9929.36	20693.1	22085.8	31488.9	31155.5	96582	31931.1	23654.7	28836.1	36145.9	23654.9
n6-carbamoyl-threonyladenosine isomer	-	C15H20N6O8	412.138	411.131	2.847	157500	105292	59697.7	92829.4	162935	14049.8	43710.1	229363	95515.6	99504.7	176057	106546	133471	118049	169445	25971.3	59749.8	106392	71157	95917	28017.5	153321	173912	50867.7	158695	212410	93506.8	90603.4	162882	424431	116098	326532
NADH	-	C21H29N7O14P2	665.123	664.115	13.947	1.04336e+06	1.03137e+06	1.13904e+06	2.43685e+06	781923	2.08031e+06	2.18301e+06	1.34351e+06	1.25941e+06	1.60571e+06	1.84979e+06	1.37857e+06	1.76226e+06	1.49338e+06	1.92752e+06	1.74894e+06	1.66544e+06	2.2913e+06	2.48208e+06	1.91959e+06	1.65151e+06	2.36801e+06	2.90915e+06	1.63779e+06	1.77406e+06	2.6339e+06	1.21049e+06	3.34233e+06	1.39443e+06	2.66616e+06	2.17519e+06	3.28523e+06
NADPH	-	C21H30N7O17P3	745.089	744.082	14.581	43336.7	23808.6	114075	54938.6	28382.5	24366.2	70208	16524.4	54460.2	26613.2	90909.2	52794.1	26990.2	31022.9	61115.3	32585	16587.5	35012.1	40880.2	47293	20569.2	49670.5	49842.8	24486.4	100248	106913	75516.3	59299	55575.8	52491.1	44507.9	73236.6
Docosadienoate (22:2n6)	-	C22H40O2	336.301	335.294	2.06	118338	219531	130865	163351	237536	136203	81801.2	104653	187841	251858	228611	112758	159300	219234	172703	94233	189264	117073	86563.4	218545	126327	127550	53835.4	123914	71040.5	70009.4	38269.1	115951	206576	71630.2	97352	65792
Erucic acid	-	C22H42O2	338.317	337.31	2.046	150264	269789	165272	200422	278732	176270	184991	205508	403154	318192	483432	291965	219369	264222	196999	91040.7	195628	114833	220133	48527.9	147193	160811	103470	194898	87686.8	438568	286328	156585	229467	130871	554738	66807.1
Nonanoic acid	-	C9H18O2	158.13	157.123	2.107	659027	759578	514729	550878	708036	491585	997785	650323	1.48075e+06	834732	473805	568952	575145	511693	761385	478746	797914	655187	485705	787536	546201	542137	567791	1.4674e+06	571762	461459	665696	391097	948129	528824	490513	850850
O-Acetylserine	-	C5H9NO4	147.053	146.045	11.243	158743	97213.2	90283	77891.1	105061	72652.7	85279	82137	88750.7	72503.6	96120.4	65817.9	73506.1	104868	41204.9	67796.9	56587.9	58961	88446.5	124323	53694.3	109074	206548	84043.1	156333	521578	196229	260740	75962.4	171671	183087	94562.7
O-methoxycatechol-O-sulphate	-	C7H8O5S	204.008	203.001	1.876	2.73904e+06	1.66189e+06	313496	404055	4.10204e+06	272262	1.12546e+06	298928	2.49385e+06	2.25772e+06	47000.3	150979	1.83314e+06	2.98734e+06	118908	106759	1.69423e+06	3.70479e+06	187463	300494	952836	1.9771e+06	189561	168455	4.15384e+06	3.73851e+06	336673	60509	2.72666e+06	3.20157e+06	245120	61242.8
O-Phosphoethanolamine	-	C2H8NO4P	141.019	140.011	15.197	2.70066e+06	1.15353e+06	977498	1.36308e+06	1.63565e+06	1.41789e+06	1.64846e+06	1.37773e+06	1.62815e+06	2.01733e+06	1.37193e+06	1.58853e+06	1.29247e+06	1.59092e+06	1.93038e+06	1.75715e+06	2.12125e+06	1.64646e+06	1.94938e+06	2.71894e+06	1.44609e+06	1.53761e+06	2.29812e+06	1.43713e+06	1.747e+06	1.89705e+06	924595	980844	865794	1.56168e+06	1.39695e+06	1.21387e+06
o-succinyl-homoserine	-	C8H13NO6	219.073	218.066	13.87	49479.6	6307.64	19663.6	39619	13843	4151.02	6343.99	77923.3	2022.15	2816.22	2126.54	2839.01	7977.12	24074.7	61263.9	70500.4	13654.6	5775.76	13904.1	18222.9	9950.17	7067.43	35104.4	5984.72	15000	66365.2	22714.8	15307.6	5453.8	28336.9	8738.46	6597.35
Octadeca-2,4,6,8-tetraenoic acid	-	C18H28O2	276.208	275.201	2.108	333192	39042.6	58253.3	95943.5	120037	12582.9	31342.2	76173.7	344409	385710	189640	122357	166862	178397	188111	93700.2	175243	397368	220688	230009	180171	336067	360951	338713	117940	222994	141826	84078.7	159174	137695	39136.5	125153
Octanoylglucuronide	-	C14H24O8	320.146	319.138	8.585	120088	57097.1	24764.8	38538.5	49708.4	49289	3871.72	28933.4	3565.12	1251.65	4158.89	1202.35	11911.4	20611.8	52096.1	93192.2	1232.71	2416.19	1723.09	5690.66	2988.81	1641.35	3358.82	4754.22	1027.32	1517.98	1460.37	3076.09	2687.92	5909.05	2825.86	12065.5
octulose-8-phosphate isomer	-	C8H17O11P	320.049	319.042	14.804	93909.3	167770	296074	117439	132541	139740	220439	134495	216125	297752	98611.2	62507.2	122889	167245	68617.9	89681.3	312346	72693.4	48815.5	46392.9	573750	233161	89077	221677	292932	215485	481847	143721	589576	428656	243900	305113
oleandolide isomer	-	C20H34O7	386.229	385.222	3.732	528619	441106	1.0402e+06	967877	1.34822e+06	587225	104280	243613	447511	174213	134788	51767.6	570161	692326	1.29504e+06	2.20478e+06	32744.1	47761.1	33730.6	37634.8	104606	45101.8	43402.7	63678.9	12056.5	23162.6	12366.9	13488.9	10321	8327.16	9746.96	16974.1
Ophthalmic acid	-	C11H19N3O6	289.126	288.119	14.213	600642	278979	652134	380284	317813	1.16771e+06	449315	749578	903414	1.50792e+06	688230	706339	539540	470703	864372	1.11754e+06	893232	823877	918872	4.81849e+06	847181	533739	1.12714e+06	882486	694895	1.24515e+06	1.92127e+06	349295	388959	429672	541090	374889
Orotic acid	-	C5H4N2O4	156.017	155.009	8.051	812992	598781	1.3049e+06	787137	1.78211e+06	565242	766950	310407	208571	88519.9	276812	206710	346831	1.02485e+06	1.15725e+06	703989	281567	1.503e+06	306357	470033	850273	700813	480101	1.52656e+06	984249	1.50068e+06	5.14213e+06	979224	1.09473e+06	2.6207e+06	689227	758015
Oxalacetic acid	-	C4H4O5	132.005	130.998	14.786	79327.8	59384	93118.8	98277	89394.4	25609.4	72569	99236.9	148305	38626.2	130262	100550	95064.1	116853	81286.7	17564.2	116377	63349.6	89954.2	131628	23899.4	83083.8	45464.3	92880.5	121485	93557.5	50103.7	75008	53259.4	82476.5	37691	59218
Oxalic acid	-	C2H2O4	89.995	88.9877	14.736	432727	443150	321179	553206	627829	596387	969481	559577	1.31099e+06	212180	590636	615855	963361	1.05671e+06	1.31957e+06	567767	809160	217009	554198	458632	603630	547266	246609	776795	452614	730228	1.04427e+06	855748	199935	653308	516620	544989
Oxoadipic acid	-	C6H8O5	160.036	159.029	12.021	128161	65770	28567.1	125963	101322	164291	126002	105754	84056.8	33787.2	75906.3	53337.1	97940.7	65387.1	96808.3	49955.5	179429	63431.9	60583.8	46319.7	64869.8	105958	26803.2	91183	68797	154236	68687.3	70235.3	83475.7	53262.8	18637.2	21445.5
Oxybuprocaine	-	C17H28N2O3	308.209	307.202	2.323	20999.9	52636.8	41421.6	14084.2	17450.9	29333.8	17146.8	13094.2	54047.5	24081.8	23188.6	33685	34569.7	52242.7	31997.9	29882.9	25298.5	25795.8	29640.2	34020.3	39616.8	96262.3	27252.4	26895.9	2606.39	2728.69	3096.7	2107.95	5495.41	2739.85	2608.61	5207
p-Acetaminobenzaldehyde	-	C9H9NO2	163.063	162.055	2.495	44194.1	10105.4	37267	64123.1	22485	25039.9	36228.8	75801.7	37627.7	34522.4	19630.1	46100.8	32733.8	42618.5	19048.8	7772.2	20741.4	26285.4	20052.2	8957.37	35921.4	15117.8	36071	37292.6	16201.3	23860.1	58120.4	33929.7	46561.2	59223.3	53116.7	25256.9
p-Cresol	-	C7H8O	108.057	107.05	1.891	605758	1.01902e+06	169725	133254	1.21457e+06	83242.7	686094	81936.4	833022	748871	53838.3	95279	318404	959091	92183.6	149957	484021	1.41003e+06	140030	176776	1.28148e+06	649703	269588	143412	1.11064e+06	698919	157595	58817.9	579281	968360	63792.1	42143.5
pa (34:2) isomer	-	C37H69O8P	672.471	671.463	3.731	17643.5	13714.7	90270	98568.9	121355	140732	91625.7	87499.5	112432	51546.9	41743.5	89187.4	142156	97133.8	100966	95964	83939	65184.5	85820.8	62384.4	81877	60412	16208.8	87744	105073	71777.1	172338	247397	208025	78912.9	179026	152297
pa (36:4) isomer	-	C39H69O8P	696.471	695.464	3.636	40650.6	23224.7	7425.71	31572.4	7226.53	39424.1	14369.5	7523.74	57788.9	45044	16089.6	14075.8	13669.8	96364.4	19228	14101.5	49855.7	58645.6	10286.5	59926.1	75949.3	10291.9	11986.9	11619.4	7004.76	8523.59	56083.5	114068	121504	47368.4	72343.5	5791.84
13-Docosenamide	+	C22H43NO	337.332	338.339	2.298	8.92952e+06	1.28842e+07	1.01604e+07	7.1344e+06	1.09306e+07	8.90482e+06	6.32228e+06	9.04354e+06	8.11573e+06	1.36086e+07	5.93347e+07	9.36288e+06	6.75188e+06	1.27902e+07	6.68946e+06	1.08249e+07	1.59907e+07	8.68341e+06	7.0869e+06	7.46228e+06	8.71504e+06	6.60149e+06	1.22549e+07	6.54013e+06	9.26732e+06	4.07975e+06	6.59914e+06	2.04233e+07	8.33014e+06	1.04504e+07	1.56217e+07	8.15038e+06
Behenic acid	-	C22H44O2	340.333	339.325	2.046	130223	153739	201587	104780	213529	106968	178696	212551	164773	183726	483432	291965	202922	193265	169694	126700	178927	141501	163845	132601	230019	137705	145145	219635	64857.4	438568	282600	147650	152360	130871	541813	162803
Pantetheine	-	C11H22N2O4S	278.129	277.122	3.743	15234.6	12681.4	18014.3	26172.2	19641.5	12756.5	18998.7	35537.6	10185.6	43900.8	11634.2	15530.5	19924.9	12726.6	31788.7	111937	27496	11880.2	28370.1	23001.3	12657.1	12686.8	16616.7	16359.3	10101.9	19503.3	10368.7	16778.5	8658.61	16864.7	8169.57	13544.3
Pantothenic acid	-	C9H17NO5	219.11	218.102	9.214	2.77031e+06	1.45558e+06	2.48094e+06	2.58702e+06	4.64414e+06	4.03091e+06	2.86362e+06	4.15135e+06	3.67219e+06	4.76349e+06	4.35971e+06	3.72184e+06	4.64051e+06	4.24219e+06	4.7363e+06	5.53521e+06	4.87007e+06	4.03023e+06	3.406e+06	6.87164e+06	3.27977e+06	3.85801e+06	5.59973e+06	3.28106e+06	3.5276e+06	3.66915e+06	2.42489e+06	4.29678e+06	2.53997e+06	2.79082e+06	3.30978e+06	2.82422e+06
PC(14:0/20:5(5Z,8Z,11Z,14Z,17Z))	-	C42H74NO8P	751.514	750.507	3.093	3129.74	4940.59	2360.56	28989.4	38219.1	3848.94	1937.79	7810.21	1116.7	2045.88	3541.19	3334.3	2403.21	39283.9	53630.6	1688.31	2885.78	5756.4	5785.44	35899.7	32317.3	3440.1	7804.44	64854.9	3690.82	773.01	1352.6	4178.07	3418.99	43661.1	3558.48	7586.78
PC(16:0/18:4(6Z,9Z,12Z,15Z))	-	C42H76NO8P	753.529	752.522	2.84	111545	89263.2	52204.9	83117.5	93498.7	94715.3	61309.4	105144	76240.2	35264.5	113764	79521.1	74182	73270.4	81742.2	14602.4	76399.9	143753	127657	75619	95629.3	111794	145410	121834	133526	94391.7	113459	122669	133316	190586	127329	173693
PC(18:1(9Z)/15:0)	-	C41H80NO8P	745.559	744.551	3.719	11150.2	16577.4	37248.7	8351.13	15483	43989.5	20810.2	20921.2	14011.7	18013.1	10170.5	47491.2	9377.11	3816.69	21161.7	52850.3	15047.5	6485.92	15612.5	11860.4	10128.1	12372.8	7275.9	24010.4	4468.63	10774.3	13375.4	20111.9	6649.4	2782.16	3100.03	3660.06
PC(18:1(9Z)/18:3(6Z,9Z,12Z))	-	C44H80NO8P	781.56	780.553	2.889	42053.4	22263.2	23453.6	36140.7	33732.4	23193.3	22292.5	31949.6	35041.4	24698	51752.8	33444.7	22046.1	35976.1	41968.1	13058.8	38875	37964.6	58690	37708.2	21344.6	45405.1	32086.5	32132.4	11594.8	25040.1	40579.6	33319.3	46934.4	52062.7	33147.8	55277
PC(18:2(9Z,12Z)/14:0)	-	C40H76NO8P	729.528	728.521	2.832	28349.4	15941	16247.9	30700.2	15703.2	21862.9	15398.8	18497	6695.29	5004.78	16954.7	5148.79	7807.99	9246.28	22805	15997.5	6748.44	18973.4	16688.9	12383.2	10183	15948.2	15902.9	15598.5	9478.36	7560.83	8781.69	5145.22	19511.8	16412.8	12522.8	17011
PC(18:3(9Z,12Z,15Z)/19:1(9Z))	-	C45H82NO8P	795.576	794.569	2.843	17761.8	14186	8926.86	17445.7	12573	6341.85	8515.86	16053.7	11959.7	8689.33	23462.9	21589.8	17974.9	17085.2	17890.1	10616.5	16408.7	40305	23971.9	23536.6	14157.8	28258.4	24138.1	27807.2	19244.8	9188.91	9402.21	18510.8	23929.9	12050.9	9231.26	34464
PC(20:5(5Z,8Z,11Z,14Z,17Z)/16:1(9Z))	-	C44H76NO8P	777.528	776.521	2.954	70558.9	34159.2	37864.3	37462.1	39708.5	41275.5	2473.12	12379	59175.9	5603.65	108604	66626	33038.9	51452.1	56793.5	4584.57	45862.4	85158.6	89802.9	62728.9	62375.9	49596.8	69443.3	87438.2	57454	53958.9	56164	46223	5169.81	54441.9	70153.5	88263.4
pe (p-18:0/20:4) isomer	-	C43H78NO7P	751.549	750.542	3.728	131355	50008.3	123509	192158	47180.4	143084	156399	258701	176498	165072	178880	252925	208785	184741	181623	156031	233429	281612	227482	230731	277659	216218	202566	202210	103753	85285.8	254611	171880	161254	164384	115070	87794.9
PE(15:0/22:6(4Z,7Z,10Z,13Z,16Z,19Z))	-	C42H72NO8P	749.498	748.49	2.84	33922.6	13347.6	19695.8	17452	16029.8	16288.9	5821	41036.9	6236.43	5364.26	32714.1	11657.7	10921.1	12707.9	24205.3	10566.5	6137.41	52834.2	29076.7	18665.4	15225.1	20984.6	34216.6	22439	15242.4	8345.17	8983.41	8711.87	8245.72	16205.2	10887.7	19186.9
PE(16:0/18:1(9Z))	-	C39H76NO8P	717.53	716.523	2.84	283923	361902	216670	309461	199774	387430	279045	171794	121433	63478.6	143685	105085	112678	69330.8	59268.9	12356.1	76465.6	50469.9	65710.5	96429.2	64962.1	83250.8	32844.4	57399.2	99917.3	87326.3	87360.6	95725.3	115539	79545.8	78447.9	92028.1
PE(16:0/18:2(9Z,12Z))	-	C39H74NO8P	715.513	714.506	2.838	2.15738e+06	759274	860464	2.57974e+06	1.09914e+06	1.64182e+06	781562	1.41286e+06	672118	563977	866412	760798	774085	749723	1.13383e+06	579794	485201	871829	916074	709102	519456	719901	992130	617623	1.51852e+06	829789	940421	1.13901e+06	1.4771e+06	1.32727e+06	973266	1.488e+06
PE(16:0/18:3(6Z,9Z,12Z))	-	C39H72NO8P	713.497	712.49	2.857	2.15738e+06	759274	860464	2.57974e+06	309083	640960	1.01871e+06	1.84028e+06	668581	563977	182024	125900	774085	221909	398211	101820	339135	195934	189505	192349	141379	715371	134003	162552	395908	165231	292709	320528	1.4771e+06	111909	103081	361783
PE(16:0/20:4(5Z,8Z,11Z,14Z))	-	C41H74NO8P	739.513	738.506	2.839	6.6625e+06	4.80871e+06	4.71952e+06	6.35176e+06	6.20436e+06	7.00232e+06	5.06307e+06	6.32495e+06	3.98756e+06	2.82361e+06	4.60317e+06	4.6172e+06	3.79049e+06	3.66759e+06	4.48909e+06	2.60169e+06	4.02704e+06	5.27451e+06	5.29132e+06	4.66822e+06	3.37492e+06	4.31424e+06	5.12433e+06	5.19848e+06	9.62239e+06	4.76994e+06	7.41444e+06	8.03157e+06	9.7808e+06	9.86969e+06	1.00289e+07	9.68883e+06
PE(16:1(9Z)/16:0)	-	C37H72NO8P	689.498	688.491	2.838	249858	248037	220990	399797	135317	257173	148580	204178	47084.8	12399.2	40802.9	25182.5	43332.4	44865.6	45908.8	11621	37643.4	23348.4	30140.3	30972.8	18189.4	29724.2	27888.2	26654.5	49142	28888.7	41409.6	57210.1	73300.4	48193.1	33920.7	43629.8
PE(16:1(9Z)/16:1(9Z))	-	C37H70NO8P	687.482	686.475	2.835	65921.7	246090	223439	116078	165591	63804.5	208145	182898	46644.8	12399.2	40501.7	25182.5	43332.4	39468.7	42096	11773	23822.3	23348.4	26370.9	34321.3	18189.4	29724.2	27888.2	26654.5	40670.9	28888.7	36108.6	57210.1	73039.8	47059.5	33920.7	43629.8
PE(18:0/18:2(9Z,12Z))	-	C41H78NO8P	743.546	742.538	2.84	336341	357903	195909	416216	332613	419303	294429	363813	486662	455720	668577	610631	550779	507981	565235	284525	301699	524233	503156	392999	400125	509927	472247	413422	445361	253925	355888	396173	598164	589003	383169	582135
PE(18:0/18:3(9Z,12Z,15Z))	-	C41H76NO8P	741.528	740.521	2.838	908968	712519	675022	1.12532e+06	837507	1.14345e+06	612680	859332	907877	938898	957016	907741	854736	813301	1.42699e+06	409987	276553	917953	81507.2	793146	616458	737233	748030	796980	2.26915e+06	1.20116e+06	1.48871e+06	1.49878e+06	2.38306e+06	1.78038e+06	1.84585e+06	1.86292e+06
PE(18:0/20:4(8Z,11Z,14Z,17Z))	-	C43H78NO8P	767.544	766.537	3.738	1.35938e+06	2.55633e+06	4.29823e+06	5.05897e+06	4.76831e+06	6.16409e+06	4.46496e+06	2.96177e+06	6.56804e+06	3.65632e+06	6.92394e+06	5.50553e+06	6.4118e+06	6.10699e+06	6.47268e+06	3.40919e+06	6.49014e+06	8.20608e+06	6.7087e+06	4.33279e+06	6.91753e+06	7.23979e+06	6.30766e+06	8.01998e+06	7.00397e+06	3.20278e+06	6.72072e+06	5.88904e+06	7.89128e+06	7.69647e+06	6.21688e+06	7.6532e+06
PE(18:2(9Z,12Z)/18:4(6Z,9Z,12Z,15Z))	-	C41H70NO8P	735.482	734.475	2.844	80010.8	89040.6	61787.9	94512.9	85324.8	93250.5	33463.3	100133	19222.5	11695	27499.4	17279.9	26614.2	24782.6	45702.5	18764	9949.34	31087.4	30856.9	26899.2	18528.7	21086.8	41241.9	34656.3	23738.4	19895.7	15928.8	21534.6	31700.3	25265.4	18484.1	34547.4
PE(18:2(9Z,12Z)/22:4(7Z,10Z,13Z,16Z))	-	C45H78NO8P	791.544	790.536	2.429	27918.1	3096.27	15818.8	9021.7	166256	7832.27	11822.2	21938	4412.64	9784.34	60489.2	7060.36	3536.64	14456.5	15725	61640.4	6053.96	17273.4	20746.9	18866.1	6072.06	15434.1	20063.3	14188.1	77537.5	60852.1	6057.67	14668.9	3367.8	54786.7	16913.9	110111
PE(18:3(6Z,9Z,12Z)/18:2(9Z,12Z))	-	C41H72NO8P	737.497	736.49	2.84	1.19343e+06	752379	1.07099e+06	1.28026e+06	1.03394e+06	1.13791e+06	862845	1.20528e+06	493799	404691	508213	394146	719402	536502	740925	44463.2	403873	632573	503736	556214	387047	436089	551871	609484	930417	523157	736810	838749	1.10708e+06	1.04825e+06	952651	922758
PE(20:1(11Z)/20:4(5Z,8Z,11Z,14Z))	-	C45H80NO8P	793.559	792.551	2.842	44666.5	23101.7	17283.7	27529.4	52780.9	43734.1	32414.8	63266.5	60316.2	45269.5	4746.88	33681.8	27245.9	63346.1	68699.4	10653.4	45824.8	89943.7	113018	110853	77504.6	85460.8	103987	107850	94257	45894.8	87330.3	67902.7	89599.4	84329.9	90636.4	126750
PE(20:3(5Z,8Z,11Z)/20:4(5Z,8Z,11Z,14Z))	-	C45H76NO8P	789.528	788.521	2.84	2.32552e+06	1.32227e+06	1.52174e+06	1.42414e+06	2.16281e+06	2.14198e+06	1.48566e+06	2.14446e+06	1.61986e+06	1.37683e+06	2.64647e+06	2.56659e+06	1.49718e+06	1.48744e+06	2.17863e+06	357434	1.52821e+06	2.25094e+06	1.79812e+06	1.88462e+06	1.44281e+06	1.50817e+06	2.3057e+06	2.2863e+06	3.57754e+06	2.20741e+06	3.28381e+06	2.56332e+06	2.54132e+06	2.89023e+06	4.16561e+06	3.18177e+06
PE(20:4(5Z,8Z,11Z,14Z)/20:4(5Z,8Z,11Z,14Z))	-	C45H74NO8P	787.512	786.505	3.732	140137	59015.3	236920	167517	112938	228182	97506.5	118369	160751	43053.4	183325	216899	161409	178673	284777	104795	124073	275264	186340	104162	211578	191342	184536	283055	174525	124402	216033	176940	183856	152427	277087	203811
PE(20:4(5Z,8Z,11Z,14Z)/P-18:1(9Z))	-	C43H76NO7P	749.533	748.526	3.239	2980.87	147604	2871.65	4020.9	10770	65392.2	2925.21	11908.6	2626.31	169144	4862.49	5940.22	6485.03	2126.84	36809.7	1842.74	5224.17	5109.78	5118.24	7320.58	3568.56	2664	3951.26	3983.15	66222.8	977.825	1197.91	3826.55	3006.48	2550.82	4834.93	3392.53
PE(20:4(6E,8Z,11Z,14Z)+=O(5)/P-18:1(9Z))	-	C43H74NO8P	763.513	762.505	2.839	1.35559e+07	6.72352e+06	7.28969e+06	8.2615e+06	1.01448e+07	1.12571e+07	7.03245e+06	1.28374e+07	9.19001e+06	6.92612e+06	1.53985e+07	1.50039e+07	8.51759e+06	9.13071e+06	1.10375e+07	4.90572e+06	8.59159e+06	1.29586e+07	1.4069e+07	1.06159e+07	8.36141e+06	1.13321e+07	1.53034e+07	1.20647e+07	1.6681e+07	1.05771e+07	1.28934e+07	1.21609e+07	1.21971e+07	1.56662e+07	1.56979e+07	1.68813e+07
PE(20:4(8Z,11Z,14Z,17Z)/22:6(4Z,7Z,10Z,13Z,16Z,19Z))	-	C47H74NO8P	811.512	810.505	2.695	9188.22	31022.5	29104.7	32169.4	57798.1	32568.1	33511.7	41104.6	10341.5	9163.17	22454	18756	17702.7	16387.6	33010.4	38270.2	8287.31	33656	19925.1	12929	22858.5	16092.6	50473.1	23599.4	12270.9	9567.83	11929.6	17307.3	13410.9	11438	22740.7	30161.8
PE(20:5(5Z,8Z,11Z,14Z,17Z)/18:2(9Z,12Z))	-	C43H72NO8P	761.497	760.49	2.841	1.06186e+06	621193	1.01843e+06	946423	837855	897305	617195	1.03716e+06	414107	289976	596268	543296	504727	444898	627887	61949.7	319041	526173	472564	415660	360898	409397	590582	516179	782056	507587	591156	614857	717931	730491	817966	732377
PE(P-16:0/20:4(5Z,8Z,11Z,14Z))	-	C41H74NO7P	723.518	722.511	2.839	323018	226422	259807	244328	389586	362590	251560	401141	270279	267833	290058	357722	254484	222940	245806	168771	334068	408054	365514	410008	264600	273837	300830	343891	316696	217520	399949	277171	333608	331336	401307	369492
PE(P-18:0/22:6(4Z,7Z,10Z,13Z,16Z,19Z))	-	C45H78NO7P	775.55	774.542	2.841	39382	27709.5	26952.1	34839	48874.1	37525.1	32882.9	41654.4	32255.6	37264.3	58819.7	70756.5	36396.6	30090.4	33056	10393.4	49946.8	71935.6	53983.5	58229.8	42060.8	36059.8	48181.6	52507.2	44582.7	30994	68828.1	36278.7	40551.7	44689.9	62409.8	49501.8
PE(P-18:1(11Z)/22:6(4Z,7Z,10Z,13Z,16Z,19Z))	-	C45H76NO7P	773.529	772.522	2.394	33212.2	86392.3	17980.5	5340.17	28414	14855.1	7462.65	15133.1	11396	10984.4	40747	43279.8	28733.7	9028.91	3802.25	20208	47720.1	15169.8	279887	22410.6	12265	10452.5	8706.11	15330.5	17641.8	10714.2	11588	11141.9	14690.9	9606.49	31542.1	20414.2
PE(P-18:1(9Z)/22:4(7Z,10Z,13Z,16Z))	-	C45H80NO7P	777.565	776.557	3.277	452.141	591.948	552.125	573.366	487.747	524.029	8930.97	34529.6	36227.4	498.676	23490.3	582.598	18794.4	504.476	659.649	969.601	650.766	25076.7	514.834	513.146	523.951	489.837	520.624	678.797	613.425	9753.01	675.238	437.163	643.876	591.238	471.232	531.854
Docosanamide	+	C22H45NO	339.347	340.354	8.215	60229.4	55449.4	36333.1	40888.1	59435.8	60182.7	43489.6	60972.3	27293.7	107082	57123.7	65789.8	73525.5	57956.5	66415.3	52881.5	78124.7	69574.9	54597.8	57789.2	75777.3	35580.5	68094.9	94811	77570.5	45059.3	94970.7	55492.5	72811.4	56521.3	56656	59223.1
Tetracosahexaenoic acid	-	C24H36O2	356.27	355.263	2.045	919345	249955	150090	244085	399571	63409.5	173804	194248	1.00693e+06	786056	418399	463657	576992	487375	280534	35740	547120	454942	315028	1.09171e+06	550385	511591	323882	538583	165254	291342	254361	195769	316848	215297	200408	122745
Tetracosapentenoic acid	-	C24H38O2	358.286	357.278	2.041	439157	232992	107656	77088.1	275781	43113.3	168087	126390	912730	637527	287358	391590	422178	349643	201009	46077.4	487407	268795	227965	1.1671e+06	491610	352408	212128	430644	133185	178955	85211	151116	306972	105852	160559	72347.6
pentalenic acid	-	C15H22O3	250.156	249.149	2.273	58235.9	50767.7	89735.2	55051.5	125231	173870	124875	213421	316918	38093.9	168197	259972	293714	250880	184321	239228	149017	233587	224193	139281	340764	339639	260256	117954	308768	217338	285730	218319	391643	544013	320309	365854
Perfluoro-1-butanesulfonic acid (PFBS)	-	C4HF9O3S	299.949	298.942	1.815	4.03042e+06	3.44907e+06	4.1444e+06	5.88455e+06	4.07338e+06	3.63469e+06	1.59517e+06	4.34518e+06	4.83462e+06	6.17214e+06	3.49782e+06	5.04049e+06	4.50949e+06	3.56859e+06	6.80661e+06	4.86509e+06	4.24735e+06	4.36591e+06	3.3818e+06	3.93371e+06	3.68851e+06	3.629e+06	3.61469e+06	5.595e+06	5.42919e+06	3.64055e+06	5.87374e+06	3.36437e+06	4.5828e+06	3.81879e+06	4.84391e+06	4.03578e+06
Perillic acid	-	C10H14O2	166.099	165.091	2.356	141946	18472.5	22345.4	48191.8	40936.6	32481.3	93016.1	204865	36034.1	182449	111302	183421	53974.2	123963	92526.6	140578	134650	159507	194422	231621	60395.7	176236	203667	189405	49008.6	84669.1	75677.3	13282.1	81042.2	40111.8	53603.2	99729.6
PG(16:0/16:1(9Z))	-	C38H73O10P	720.492	719.485	2.029	287852	1.16577e+06	393480	289918	316279	262434	503428	145483	64764.1	37044	8351.63	18429.9	34365.6	36877.6	19351.6	8457.66	73538.4	23436.8	23280	21632.4	20823.5	23522	17922.8	8441.02	33165.7	7741.47	98954.8	202089	299914	51917.6	98758.7	43480.7
PG(16:0/18:1(11Z))	-	C40H77O10P	748.523	747.515	2.315	7517.8	15698.8	4938.31	127896	11856.3	26024.2	15906.9	2110.58	4555.25	411633	133895	7768.9	6727.35	3306.31	4770.4	9561.65	3557.31	7751.27	4130.95	12745.1	6845.77	6941.42	2904.74	4476.21	3447.13	5370.18	4495.2	7174.74	6369.99	4889.19	9216.27	33125.2
PG(16:0/18:2(9Z,12Z))	-	C40H75O10P	746.507	745.5	2.023	1.29974e+06	2.14118e+06	854843	971084	1.55342e+06	1.39773e+06	1.35783e+06	676061	635325	628667	486296	469411	460638	600970	581103	697908	429948	681229	499930	301442	461824	371560	336158	337437	1.30571e+06	603200	1.76252e+06	2.06525e+06	2.41278e+06	479097	1.78229e+06	1.3851e+06
PG(16:0/18:3(6Z,9Z,12Z))	-	C40H73O10P	744.492	743.485	1.977	130792	2.12562e+06	1.06551e+06	971084	171884	164293	137487	1.29786e+06	70758.6	699628	464428	43553.5	174479	59600.8	57721.3	693289	745487	324270	163906	60782.3	461824	197751	336158	337437	248536	172785	235950	278453	364920	219425	339448	223505
PG(16:0/22:6(4Z,7Z,10Z,13Z,16Z,19Z))	-	C44H75O10P	794.508	793.5	1.901	439568	696473	308568	59226.1	348646	304274	20426.5	415191	478612	485788	376126	67974	680132	266841	21795.5	318494	739704	807104	736542	1.269e+06	638613	660849	605684	803702	557308	504642	337081	613189	584429	463057	836416	594483
PG(16:1(9Z)/22:6(4Z,7Z,10Z,13Z,16Z,19Z))	-	C44H73O10P	792.492	791.484	1.897	526286	696473	432492	415253	549825	568791	589880	479449	343205	120929	180897	419847	530607	293776	278052	318494	543043	807104	624569	879415	617885	569639	605684	802671	426653	433132	509572	260791	420635	463057	836416	206442
PG(18:0/16:0)	-	C40H79O10P	750.538	749.53	2.841	119174	93559.7	64775	116073	146775	143717	97363.4	155392	120577	128290	154452	189854	136212	130938	147311	19758.6	150898	211230	176295	203479	156936	132092	147243	190381	139824	117670	199072	104227	147369	158841	170439	168992
PG(18:0/20:4(5Z,8Z,11Z,14Z))	-	C44H79O10P	798.539	797.531	1.94	59555.9	375729	57785.9	62043.3	168436	81101.5	198746	85267.5	103383	50394.5	49155.9	158209	160904	103436	96302.3	30403.4	114023	54070.7	85074.8	20306.8	40443.3	58457	35841.4	127283	168490	119938	222167	207856	175990	140791	250629	92214.2
PG(18:0/22:5(4Z,7Z,10Z,13Z,16Z))	-	C46H81O10P	824.555	823.547	1.9	71128.1	54154.9	27585.6	49175.7	53283.3	37800.2	71108.3	59495.8	37453.6	56204.1	35179.7	55065.5	62306.5	25066.1	17576.3	43843.8	88190.8	86024	59451.9	24800.8	57439.2	38954	51387.2	83596.8	42512	40789.9	51618	33267.3	43447.9	22054.9	52543.5	59468.5
PG(18:0/22:6(4Z,7Z,10Z,13Z,16Z,19Z))	-	C46H79O10P	822.538	821.531	1.907	287521	622527	225449	280769	349610	65686.6	413401	37238.3	181984	288342	131235	271262	269028	121540	190386	172920	453522	72708.9	306896	765649	333296	298382	292010	412076	116239	65158.8	63722.9	97180.4	136444	52013.7	18016.8	175308
PG(18:1(11Z)/20:4(5Z,8Z,11Z,14Z))	-	C44H77O10P	796.523	795.516	1.984	88124.2	148223	62841.9	413583	178685	180776	581936	89393.6	478612	67104.9	97086.5	114013	102387	76703.3	53149.1	30975.4	118747	135428	95465.1	195045	111573	88548.1	98478.6	117042	96928.7	504642	297183	146060	127001	463057	836416	594483
PG(18:1(9Z)/18:1(9Z))	-	C42H79O10P	774.539	773.532	1.95	728477	4.61014e+06	705803	963738	1.59965e+06	1.53324e+06	1.92077e+06	1.22929e+06	179583	819991	477930	1.00057e+06	959551	578050	643262	601404	863341	192941	138198	1.08372e+06	448973	149998	457793	375685	1.05601e+06	818619	846218	732792	885808	728213	471015	333094
PG(18:2(9Z,12Z)/18:2(9Z,12Z))	-	C42H75O10P	770.508	769.5	1.936	392657	1.9692e+06	547163	946769	619521	1.09445e+06	423328	1.05673e+06	287977	58510.6	452338	437299	1.04737e+06	315402	762421	597229	389580	383009	627874	1.16122e+06	534689	285712	485006	655529	457152	814855	1.86184e+06	1.74529e+06	946507	326454	875982	1.19936e+06
PG(18:2(9Z,12Z)/18:3(6Z,9Z,12Z))	-	C42H73O10P	768.492	767.485	1.903	171413	208168	310593	452884	437223	410917	113245	547900	387941	334176	306824	202996	567907	350293	426483	376455	171873	243145	226116	457488	324994	377802	119904	165861	240956	432149	197222	704132	121820	390906	674109	601957
PG(18:2(9Z,12Z)/22:5(7Z,10Z,13Z,16Z,19Z))	-	C46H77O10P	820.523	819.515	1.895	2.52871e+06	2.30355e+06	1.45934e+06	1.31214e+06	2.10311e+06	1.15303e+06	1.89025e+06	2.22023e+06	1.06002e+06	1.61325e+06	1.4743e+06	2.61597e+06	1.66414e+06	686630	1.20608e+06	1.06159e+06	28049.9	1.58126e+06	1.49264e+06	3.07716e+06	1.25402e+06	1.35879e+06	1.45493e+06	1.58823e+06	1.52864e+06	2.19126e+06	3.34905e+06	2.90127e+06	1.46768e+06	1.57951e+06	4.7416e+06	1.726e+06
PG(18:2(9Z,12Z)/22:6(4Z,7Z,10Z,13Z,16Z,19Z))	-	C46H75O10P	818.507	817.5	1.889	2.52871e+06	2.30028e+06	1.45934e+06	1.31214e+06	2.10524e+06	1.15303e+06	403302	2.22023e+06	1.11567e+06	1.62058e+06	1.4743e+06	2.61597e+06	1.66414e+06	884134	1.20388e+06	1.33988e+06	2.2133e+06	1.46035e+06	1.49264e+06	3.07716e+06	1.25858e+06	1.20777e+06	1.43249e+06	1.77928e+06	1.52864e+06	2.4996e+06	3.359e+06	2.90127e+06	1.47062e+06	1.01695e+06	4.7416e+06	1.726e+06
Phenol	-	C6H6O	94.0415	93.0343	1.921	464972	576060	127960	405217	489522	613746	482693	722530	45547.7	117746	69351.3	343237	209048	130287	271183	507253	329032	276336	142683	247456	245431	250699	31639.2	71083.6	167343	248800	326007	255063	85883.9	344777	79387.3	169148
Phenol sulphate	-	C6H6O4S	173.998	172.991	1.913	8.10967e+06	1.07718e+07	2.78088e+06	5.89662e+06	9.41285e+06	1.21523e+07	8.9778e+06	1.33642e+07	796378	557744	231982	3.08962e+06	3.55571e+06	1.48048e+06	4.65552e+06	9.82135e+06	455603	594862	517418	1.26767e+06	309508	613810	347999	707278	3.13732e+06	5.07885e+06	7.56112e+06	3.71379e+06	2.0115e+06	7.04729e+06	2.17421e+06	3.67584e+06
phenylglycol 3-o-sulfate isomer	-	C8H10O6S	234.019	233.012	1.997	125383	86245	106241	93954.2	111426	81794.6	94206.9	65307.5	40173	47174	25245.3	59962.2	103465	178898	47918.4	56896.8	44822.5	86387	123842	56186.3	91659.5	49941.2	78795.4	79808	55963.7	115074	67163	21696.3	28487.8	66354.6	419559	65525.9
Phosphoadenosine phosphosulfate	-	C10H15N5O13P2S	506.984	505.977	14.476	25760.7	10836.1	34101.8	26970.7	40225.7	4461.39	16302.9	34712.5	42187.5	16106.8	37141.7	19188.2	27368.7	9837.68	33847.8	5892.05	34012.5	18078.4	17004.4	24119.6	2724.31	20148.8	40005	22130	92918.7	117440	87095.8	22713.3	23594	58176.6	13700.2	94521.9
Phosphocreatine	-	C4H10N3O5P	211.035	210.028	14.53	66013.5	49883.7	118882	83445.4	87502.3	22833.8	63055.5	53904.6	80249.4	114054	50317.5	71494	38649.8	50049.9	118730	31953.5	85095.3	51394	58291.4	103733	27269.6	28218.7	81484.3	81525	58560.7	82371.1	133699	33271.2	38913.6	62472.7	44183.6	51721.7
podecdysone b isomer	-	C27H42O6	462.296	461.289	2.324	401152	274091	99254.8	137028	212750	183241	188994	311388	808450	623174	527998	740938	390429	475601	289696	144645	784652	554157	559645	1.56308e+06	712266	934847	638048	665139	335479	514794	499808	484869	440429	514369	605137	254284
podophyllotoxone isomer	-	C22H20O8	412.115	411.108	11.853	31895.5	192211	304926	18915	50381.8	224711	179273	31218.7	74844.1	6792.67	87796	22227.9	71951.9	203168	10439.6	127681	42659	80563.4	81014.9	15307	115369	174920	114757	104820	47456.6	69726.6	7767.81	213155	40003.7	16462.2	56061.8	84589.7
Tetracosatetraenoic acid (24:4n-6)	-	C24H40O2	360.301	359.294	2.04	80145	48643.1	17610.1	14493	23528.1	8658.68	26846.1	23637.1	184513	56622.9	34651.9	122262	29038.1	47850.6	36847.8	13651	155337	19489.5	23235.7	168334	211916	79357.7	43968	108507	28172.2	24430.9	35252.4	32489	50044.4	17521.2	25603.2	11792.1
pro asp isomer	-	C9H14N2O5	230.089	229.082	14.586	69341.5	26581.3	97319.3	71871.5	92635.2	17582.3	66594.2	94776	92414.6	70770.9	95019.1	68988.2	89144.8	95294.5	94033.5	36207.4	89468.6	82543.4	70110.1	68849.5	43174.3	78229.8	134457	105971	134356	138964	137539	36493.5	81645.7	103672	94377.1	85907.9
pro thr isomer	-	C9H16N2O4	216.11	215.103	12.465	172496	117174	137071	119750	169837	208116	229713	163528	143162	155529	164613	130360	115011	138008	167162	222699	134926	189379	102633	119986	153705	154730	205343	128494	248129	215737	206350	261012	208633	226078	231544	253936
propapyriogenin a2 isomer	-	C30H44O5	484.32	483.313	1.872	38550.6	78186.2	30384	25691.1	12133.6	93298.6	48339.4	44702	10738.6	16704.2	16672.8	16752.2	10094.7	15945.5	13543.3	39973.8	12838.8	19474.5	26046.2	25155.7	35345	24031.6	19198.2	15178.5	13469.2	11464.1	10444.6	31722.7	7426.05	7138.09	24249.5	17300.4
Prostaglandin E3	-	C20H30O5	350.208	349.201	3.752	111568	170363	202052	825820	177194	219968	1.47292e+06	162662	164044	122960	534087	102102	251057	278946	604254	307240	105859	32460.1	145116	62626.3	128545	196896	559149	100859	165324	189862	83772	49942	151006	394836	28746.5	92769.8
PS(16:0/22:6(4Z,7Z,10Z,13Z,16Z,19Z))	-	C44H74NO10P	807.502	806.495	3.579	848127	57475	957782	1.76969e+06	92643	1.41807e+06	52200.7	1.96008e+06	58454.7	26069.8	600225	63510.6	53671.1	63858.5	67622.3	44636	1.76202e+06	58449.5	2.08557e+06	880049	113763	589811	580094	10744.8	229353	190089	87604.5	122798	99979.3	164125	150537	243514
PS(18:0/18:0)	-	C42H82NO10P	791.565	790.557	2.845	625154	1.27178e+06	729856	689041	643343	605010	486445	673752	93373.5	69949.2	51742	42097	173383	54968.6	108993	32538.6	126991	71049.4	78893.4	90600.7	52698.9	106256	102041	100514	194658	92974.9	111297	138906	226444	154263	173520	202737
PS(18:0/18:2(9Z,12Z))	-	C42H78NO10P	787.533	786.526	3.745	67357.6	121468	123043	162576	71572.8	105631	66567.8	53670.4	70369.8	36736.1	53528.3	87037.5	54969.1	54165.1	43874.7	93997	20759	32403.5	38027.5	27278.9	35402.6	37383	13966.2	55838.5	71252.4	10910.1	68664.1	65329.4	58757.8	51978.9	57657.3	22203.4
PS(18:1(9Z)/18:0)	-	C42H80NO10P	789.549	788.541	2.846	133976	267265	156381	192592	104325	109468	73583.6	112028	3390.32	4482.36	4808.38	3860.12	12725.1	8562.1	12051.8	18757.2	4115.01	3827.42	38027.5	27278.9	7816.56	9943.65	7023.28	5604.52	4536.79	4444.99	8114.7	3901.39	4759.11	5647.12	3548.33	22203.4
Pterin	-	C6H5N5O	163.049	162.042	8.721	78348.7	79461.9	35170.8	39676.2	225553	96016.4	64541.8	285952	67150.9	190625	73213.9	56543.8	109669	86584.9	105821	90796.9	162009	47757	182713	46427.2	113511	111066	192115	144702	59612.1	49038.9	99609.8	83405.2	95817.4	87438.5	67811.3	79925.9
Pyrimidine	-	C4H4N2	80.0372	79.0299	8.127	809270	818037	1.99723e+06	162346	1.22165e+06	973145	1.10339e+06	1.60071e+06	905126	1.03029e+06	1.08281e+06	2.09028e+06	999267	1.46812e+06	1.32837e+06	802204	1.6458e+06	2.31657e+06	1.3242e+06	698317	1.15915e+06	802492	545509	1.4488e+06	958686	1.00488e+06	2.71838e+06	868109	2.30859e+06	1.14312e+06	894249	1.11401e+06
Pyrocatechol sulfate	-	C6H6O5S	189.993	188.985	1.898	118835	150693	52948.3	70449.9	37964.3	98387.5	153195	25295.9	22723.2	14354.7	15061.7	15291.3	14593.1	48556.7	17598.7	44302.1	13525.5	25719.8	19863.3	12686.8	19419.6	25330.6	31358.9	8315.48	68503.8	80020.6	80987	10355.1	23141.7	43646.9	49899.6	7242.48
Pyruvaldehyde	-	C3H4O2	72.0209	71.0136	14.348	205739	286212	895617	265391	1.1184e+06	1.32505e+06	3.67359e+06	922583	393737	876697	491927	454580	1.37424e+06	2.60526e+06	2.29133e+06	1.2475e+06	1.00257e+06	909276	787316	938271	1.09724e+06	1.1146e+06	279890	320491	1.23854e+06	1.55456e+06	346371	1.01901e+06	962214	685012	401040	643290
Ribothymidine	-	C10H14N2O6	258.084	257.077	5.925	14067.6	338605	95748.4	60667.6	84799.7	375892	426987	68337.9	114607	42278	184301	169111	162236	137308	94010.6	187315	192630	178177	166802	141350	750712	282269	78650.7	148480	112753	135606	97275.9	407942	164735	18015.8	93288.2	113784
ricinoleic acid methyl ester isomer	-	C19H36O3	312.265	311.258	2.141	79050.1	143088	328028	133026	133987	14783.4	58462.6	238149	65135.8	579834	546223	605926	121820	299336	326582	35503.1	344583	36763	255530	14550.8	7932.76	68971.7	144086	450713	10293.7	137108	523124	246374	224520	23192.6	735139	233229
Nervonic acid	-	C24H46O2	366.348	365.341	2.034	58514.7	143374	34289.3	44181.5	72713.9	72883.4	84822.5	34449.2	61234.8	71448.6	23985.6	21571.3	68380.8	67601.2	25031.5	39321.9	97836.9	24748.4	45416.8	79971.4	33627.6	22972	12809.3	29246.4	21565.3	21827.2	15923.8	22382.5	35916.5	35306.2	23527	28961.5
S-Adenosylhomocysteine	-	C14H20N6O5S	384.125	383.118	15.721	1770.19	3352.89	2953.42	3334.21	67638.9	5100.29	2114.74	21586.2	23334.1	128537	4578.49	9312.47	27022.8	10702	2668.73	6189.7	7965.7	10805.1	7040.39	38224.5	16359.6	7190.12	14527.4	7603.89	4114.04	6556.94	8445.83	2388.09	10405	3187.73	3178.52	2324.94
Saccharopine	-	C11H20N2O6	276.131	275.124	14.779	242774	349094	441970	309505	65108.2	82413.4	265669	261613	203375	108490	60382.5	59597.1	154133	169654	387585	70408.2	609678	177781	87776.3	194854	133413	349592	71686.8	78053.7	81206.4	267284	38659.9	45675.2	204175	37592	24345.7	70570.5
Salbutamol	-	C13H21NO3	239.151	238.144	2.434	41143.6	3001.45	16797.1	62474.5	16430.3	4536.6	13856.4	42005	5824.23	14699.9	10556.1	8051.04	17295.5	24730.6	37741.2	23150.6	2588.31	12850	3909.87	6159.47	9344.87	4207.98	21592.9	8746.4	17482.7	9096.24	2360.48	1739.17	5108.6	20171.2	10123.7	96254.8
Salvigenin	-	C18H16O6	328.097	327.09	2.435	20236.9	40056.9	28853.8	22643.4	31241.6	30426.5	17215.4	65611.7	26123.7	21970.4	35028.1	30130.6	33092.6	27012.4	42841.9	34913.1	30470.4	59795.2	41742.6	12641.4	54555.1	46717.8	56005.9	34399.7	37900.3	40538.9	23060.1	26740.2	27835.2	54397.5	46827.6	56334.3
Maleamic Acid	+	C4H5NO3	115.026	116.033	14.368	165792	387329	1.55361e+06	218340	915326	441530	500643	411539	769218	723561	967401	973732	982802	171494	627160	80359.3	953897	1.37082e+06	778437	1.4067e+06	132891	1.23165e+06	1.27073e+06	1.43911e+06	1.92733e+06	1.29297e+06	2.57041e+06	432173	554330	1.29449e+06	138771	1.18181e+06
Butyric acid	-	C4H8O2	88.0521	87.0448	12.04	638655	147736	2.13396e+06	461682	400687	2.85871e+06	1.68921e+06	674039	326397	378816	402950	345817	317798	758952	373978	956795	575944	398517	465070	413869	991736	473531	456338	513774	584940	552508	398487	972073	385059	226828	364326	372039
suberyl glycine isomer	-	C10H17NO5	231.11	230.102	11.86	43713.2	38027.7	53562.7	110237	73993.2	45488.8	28340.9	40300.3	16063.7	10496.4	11821.2	12750.1	11643.3	45817.4	35287.5	29224.2	12678.1	20827.2	18976.8	13428.3	11722.8	27230.7	33455.4	13619.1	25000	37578.2	11929.5	16742.3	14695.2	14978.8	10923.2	25911.7
Sulfoglycolithocholate(2-)	-	C26H43NO7S	513.273	512.266	3.449	3.5357e+06	3.80345e+06	5.92784e+06	7.25776e+06	1.43008e+07	2.79796e+06	9.97038e+06	9.91035e+06	5.97483e+06	2.50847e+07	2.60368e+07	1.09209e+07	2.09729e+07	7.04779e+06	2.53451e+07	1.99856e+08	2.95133e+07	1.85457e+07	2.49827e+07	2.17753e+07	1.17652e+07	1.01721e+07	1.5996e+07	1.71859e+07	1.09843e+07	2.02533e+07	6.55265e+06	4.5528e+06	3.39046e+06	2.95202e+06	6.58867e+06	9.93257e+06
Taurine	-	C2H7NO3S	125.014	124.007	11.934	5.17054e+08	5.19579e+08	6.1727e+08	2.67127e+08	6.34519e+08	5.19536e+08	6.35369e+08	5.63103e+08	4.96135e+08	9.44029e+08	6.59413e+08	6.62425e+08	5.27078e+08	6.60594e+08	8.43127e+08	5.61729e+08	6.3488e+08	5.63345e+08	5.9548e+08	4.07735e+08	4.92766e+08	5.14316e+08	8.54259e+08	6.10987e+08	5.46822e+08	2.61567e+08	5.93211e+08	6.04698e+08	6.81911e+08	9.58036e+08	7.06037e+08	7.94903e+08
Taurochenodeoxycholate-3-sulfate	-	C26H45NO9S2	579.25	578.243	3.646	3408.47	6209.4	10242.7	7122.39	103996	16545.5	7623.54	10892	13903.1	19458	10400.3	10262.3	31874.6	7955.22	13689.4	468769	10135.8	98812	40676.6	6164.97	34169	31219.3	23809.6	6422.57	6227.25	10340.4	6046.78	6377.65	14300.1	12232.1	7250.62	41618.3
Taurodeoxycholic acid	-	C26H45NO6S	499.294	498.287	3.621	3.32767e+07	3.01563e+07	5.52566e+07	7.10088e+07	1.14996e+08	5.04322e+07	8.45484e+07	8.03055e+07	4.46499e+07	9.70308e+07	1.10689e+08	5.84194e+07	9.65047e+07	5.23063e+07	9.16102e+07	1.00762e+09	1.28795e+08	1.02392e+08	1.31539e+08	9.12177e+07	8.33666e+07	6.42056e+07	1.14181e+08	9.27216e+07	5.89295e+07	6.64358e+07	3.31354e+07	3.01692e+07	2.17764e+07	2.6362e+07	2.54347e+07	3.51845e+07
Tauroursodeoxycholic acid	-	C26H45NO6S	499.295	498.288	17.23	2176.68	8575.06	79293.8	118027	194241	143458	200308	158125	44315.7	409768	144764	115071	203811	129826	419772	1.1453e+06	872091	823891	530939	285807	499152	304083	265643	157963	21985.6	167142	59348.4	54913.9	71310	2269.69	2186.84	3431.89
Terbutaline	-	C12H19NO3	225.136	224.128	3.714	109913	93493.8	93437.1	229707	89362.2	170471	146454	162155	95704.7	96210.4	71126	103885	123517	165288	191875	241563	58950.8	104354	60398.2	94699.9	92554.6	140079	78322.7	73777.4	28847.2	85160.4	71701.5	56640.3	92847.9	78789.5	56090.5	138997
2-Hydroxy-3-methylbutyric acid	-	C5H10O3	118.063	117.055	3.704	8.92817e+06	2.58604e+07	2.19588e+07	1.93495e+07	9.85861e+06	1.41742e+07	2.12713e+07	1.77101e+07	9.13475e+06	6.64012e+06	1.12968e+07	1.2972e+07	1.19333e+07	1.19109e+07	1.40954e+07	8.03952e+06	1.31278e+07	1.67558e+07	1.41338e+07	1.33215e+07	1.33916e+07	1.75135e+07	1.18009e+07	1.56337e+07	1.31934e+07	1.10184e+07	1.02187e+07	1.01612e+07	1.38308e+07	1.67057e+07	8.49425e+06	9.63181e+06
(Ã‚Â±)-2-Hydroxy-4-(methylthio)butanoic acid	-	C5H10O3S	150.034	149.027	3.686	106588	260278	286935	284500	121166	143296	152677	163364	64515.2	38675.2	65508.9	55011.7	82927.1	90660.4	109872	112843	109907	114104	85589	96743.9	85628.6	180150	70444.1	105342	101990	138798	146357	99615.3	127370	185445	55537.7	160793
Citraconic acid	-	C5H6O4	130.026	129.019	6.451	2.03456e+07	1.36663e+07	4.49041e+07	4.37339e+07	2.81364e+07	3.11437e+07	4.52779e+07	1.65355e+07	4.64362e+07	3.94636e+07	4.5737e+07	5.71494e+07	5.76068e+07	5.67806e+07	7.22619e+07	2.89566e+07	5.46361e+07	4.42144e+07	4.48344e+07	3.40951e+07	2.33406e+07	3.8001e+07	2.46204e+07	4.00495e+07	3.92253e+07	4.79585e+07	7.17372e+07	5.58204e+07	5.78428e+07	5.44744e+07	3.00032e+07	2.64115e+07
Itaconic acid	-	C5H6O4	130.026	129.019	12.725	1.18626e+07	5.52122e+06	6.53272e+06	1.20495e+07	6.0386e+06	9.13317e+06	1.20623e+07	5.41781e+06	5.5236e+06	1.21684e+07	1.38718e+07	1.3771e+07	1.31713e+07	1.27447e+07	1.15234e+07	1.00067e+07	1.19941e+07	2.48177e+06	8.7384e+06	9.52396e+06	8.37869e+06	9.63212e+06	1.14151e+07	4.5928e+06	5.12187e+06	3.85328e+06	8.06445e+06	1.04108e+07	8.06274e+06	8.97752e+06	8.97321e+06	5.25378e+06
Tetrahydrocortisol	-	C21H34O5	366.239	365.232	3.744	81539.7	280350	95071.2	236543	19339	127549	54287.4	115687	445553	336320	663440	447798	247518	165317	239370	110189	391919	373974	608010	395229	811989	480748	402710	452578	282493	362193	157877	626547	248991	167184	365277	79067.4
Thymidine	-	C10H14N2O5	242.089	241.082	4.219	126093	130597	166185	203951	161737	144598	125320	393735	130811	217580	170791	130856	159746	128656	163186	74726.8	78837.2	125362	122775	113202	67022.7	106825	139724	153702	43252.2	162677	90188.6	42005.9	36567.1	34143.5	8779.45	35532.1
trans-4-Hydroxycyclohexylacetic acid	-	C8H14O3	158.094	157.086	8.306	185060	122847	106729	135488	203935	91928.4	232596	560364	140221	209447	746375	166807	260096	928845	1.95451e+06	208882	731974	263710	1.15743e+06	169113	116986	111974	247712	1.22714e+06	436656	257676	192725	338164	137738	290961	101252	163947
trans-Aconitic acid	-	C6H6O6	174.016	173.008	14.39	4.58913e+06	2.48573e+06	4.17787e+06	6.31181e+06	4.86922e+06	2.4805e+06	3.19516e+06	4.94072e+06	7.87036e+06	6.52488e+06	9.71939e+06	6.96748e+06	6.71861e+06	4.42414e+06	7.14029e+06	1.37055e+06	9.81532e+06	3.1394e+06	3.18133e+06	1.16351e+07	1.56857e+06	5.60387e+06	4.452e+06	6.21811e+06	1.25533e+07	4.70405e+06	3.48623e+06	1.68029e+06	4.51717e+06	4.15335e+06	2.42339e+06	4.46508e+06
Ethylmalonic acid	-	C5H8O4	132.042	131.034	12.836	4.31082e+06	3.26245e+06	3.36064e+06	3.66709e+06	3.36721e+06	7.62556e+06	6.47356e+06	4.96888e+06	3.47915e+06	3.85676e+06	5.38533e+06	6.29404e+06	4.06943e+06	5.18829e+06	4.89061e+06	9.21967e+06	4.26738e+06	3.50335e+06	4.63154e+06	2.85452e+06	6.73797e+06	3.50513e+06	5.23807e+06	5.12441e+06	3.53793e+06	3.20252e+06	1.1925e+06	5.83789e+06	4.21256e+06	3.18174e+06	7.89219e+06	4.60717e+06
Citramalic acid	-	C5H8O5	148.037	147.029	12.652	7.09017e+06	1.85579e+06	9.30017e+06	6.24873e+06	8.7344e+06	1.03254e+07	9.65131e+06	6.43839e+06	1.22033e+07	1.23513e+07	1.47698e+07	1.49849e+07	1.47097e+07	1.32748e+07	1.58287e+07	1.07003e+07	1.31412e+07	7.79337e+06	1.17141e+07	7.60936e+06	9.46696e+06	1.133e+07	9.82359e+06	9.88165e+06	1.13419e+07	1.19601e+07	1.43809e+07	1.00929e+07	1.25543e+07	4.2034e+06	1.34303e+07	3.62992e+06
Tyrosol 4-sulfate	-	C8H10O5S	218.024	217.017	2.045	115567	300190	208943	131988	114348	184719	196816	78907	335897	38660.8	44283.5	73573.7	98499.8	194247	72518.5	228449	109855	184860	116424	164445	134944	146709	141436	109955	100202	169956	92471.4	140417	192901	164452	126342	235419
UDP-D-Xylose	-	C14H22N2O16P2	536.042	535.035	14.401	51758.7	35049.3	30955.4	36612.6	32300.9	39736.9	51919	28175.9	27092.5	26306.8	26446.7	38524.1	15300.7	19430	42699.8	23194.5	32166.2	22836.5	27354.8	50444.3	27124.7	20646.3	35616.2	28438.6	9852.17	18567.3	17378.5	19035.5	16762.7	28980.8	21273.3	31693.8
2-Methylglutaric acid	-	C6H10O4	146.057	145.05	13.032	690326	473187	414981	500424	554306	530077	632839	910936	549947	900609	816902	572465	572683	883100	933071	626203	841164	521548	646915	454631	573866	702536	871083	751083	520733	587471	505997	728214	544386	658523	545715	702309
undecylenoyl glycine isomer	-	C13H23NO3	241.167	240.16	3.565	147131	24646.4	221114	354836	21044.5	29241.4	58662.1	138767	101705	91546.4	51578.2	103049	247793	169106	113673	127467	63479.1	145264	49717.5	113039	36101.8	91606.5	92574.2	67381.5	72665.1	70455.7	71920.2	9856.01	177514	144024	49726.1	442272
Ureidosuccinic acid	-	C5H8N2O5	176.043	175.035	14.222	658990	172132	2.86593e+06	224515	1.86614e+06	25884.1	415003	208378	1.42095e+06	25551.8	1.95685e+06	564180	2.2296e+06	824239	237728	211672	750718	1.7632e+06	924945	59860.9	167678	305017	3.11997e+06	1.40068e+06	1.01345e+06	2.12618e+06	1.83124e+07	1.06389e+06	932580	5.1044e+06	241960	807505
Uric acid	-	C5H4N4O3	168.028	167.02	11.88	878709	3.4036e+06	400795	367975	215373	7.13913e+06	4.75884e+06	302886	146096	991748	559439	1.15406e+06	776851	1.00054e+06	118262	4.98435e+06	528666	553000	1.03748e+06	584458	3.90846e+06	780888	432420	213939	158124	982915	161809	4.46803e+06	1.14758e+06	231811	3.41363e+06	1.33124e+06
Uridine	-	C9H12N2O6	244.068	243.061	7.558	1.64567e+07	4.66642e+07	3.93722e+07	2.22849e+07	3.42906e+07	1.09197e+08	25333.6	3.26321e+07	2.05568e+07	5.3944e+07	2.94041e+07	5.88681e+07	3.93596e+07	4.0249e+07	2.51959e+07	1.00733e+08	5.37647e+07	4.78779e+07	4.52945e+07	3.18664e+07	1.14907e+08	3.527e+07	2.58021e+07	4.35158e+07	3.34878e+07	3.25539e+07	4.10007e+07	6.77252e+07	6.22675e+07	5.17978e+07	5.81315e+07	3.55878e+07
Uridine 5'-diphosphate	-	C9H14N2O12P2	404.001	402.993	14.784	645338	1.48712e+06	3.38233e+06	1.56706e+06	1.45182e+06	1.53349e+06	960438	1.70142e+06	2.42931e+06	1.4447e+06	2.24352e+06	558614	2.57543e+06	2.22261e+06	2.34445e+06	1.58948e+06	1.57371e+06	576936	2.51056e+06	1.76126e+06	1.07321e+06	2.22066e+06	1.60707e+06	1.35287e+06	892239	3.20577e+06	3.3177e+06	2.93687e+06	1.59208e+06	4.19436e+06	1.69722e+06	2.55262e+06
Uridine 5'-monophosphate	-	C9H13N2O9P	324.035	323.027	14.631	4.29178e+06	4.29465e+06	1.30306e+07	4.1864e+06	4.88547e+06	3.97345e+06	4.29696e+06	4.64663e+06	5.22247e+06	5.50905e+06	5.83299e+06	4.70224e+06	6.29941e+06	5.08357e+06	4.63121e+06	3.85596e+06	5.0333e+06	6.75222e+06	4.5771e+06	5.38592e+06	4.04861e+06	5.291e+06	5.02569e+06	5.60203e+06	6.10792e+06	8.57641e+06	8.37975e+06	1.00107e+07	1.03292e+07	8.38318e+06	4.54185e+06	6.48513e+06
Uridine diphosphate glucose	-	C15H24N2O17P2	566.053	565.046	14.481	7.4797e+06	6.08103e+06	7.74156e+06	7.5067e+06	5.90009e+06	3.54212e+06	8.99612e+06	6.15665e+06	7.45618e+06	6.9857e+06	6.20132e+06	7.31648e+06	7.76531e+06	4.0598e+06	9.55922e+06	5.54379e+06	5.69741e+06	5.07394e+06	4.9712e+06	9.17762e+06	4.56647e+06	5.36565e+06	8.13021e+06	5.52207e+06	5.02479e+06	5.88742e+06	7.67176e+06	5.55679e+06	4.4371e+06	5.95073e+06	5.29172e+06	5.9421e+06
Uridine diphosphate glucuronic acid	-	C15H22N2O18P2	580.032	579.025	14.654	190859	75285.7	211420	806539	168282	17040.4	94395	341970	881394	997408	375401	1.56221e+06	1.15608e+06	166730	896061	28172.2	850808	397639	542755	1.37937e+06	20786.4	348795	909525	217067	1.57246e+06	955308	2.13385e+06	113833	1.52454e+06	1.42834e+06	119139	429666
val asp isomer	-	C9H16N2O5	232.105	231.098	14.274	68518.4	39227.7	64313.4	62346.3	47221.7	59958.1	59600	75033.8	76795.2	45689	47112.4	42351.7	48393.6	50643.2	115667	74747.7	30922.8	35943.6	46899.4	107376	39569	40786.5	44338.1	41405.9	33290.8	48128.4	160625	20758.9	25299.4	27374	32686.5	13475
val gly isomer	-	C7H14N2O3	174.1	173.092	11.866	167856	109815	76081.1	100157	51899	43689	48921.3	37511.8	47315.7	14678.5	11910	13698.2	9984.16	28893.3	9428.79	31033.8	23216.2	13948.6	35950.5	19378.6	12933	39464.2	39770.3	18086.2	10372.8	45485.5	22599.2	16264.4	32998.8	15145.1	7416.32	59817.3
Valerenic acid	-	C15H22O2	234.161	233.154	2.235	141043	65448.7	80357.9	150104	192382	144275	292892	166985	160591	240798	75414.2	124255	151252	123056	186711	130489	118525	171467	239541	116513	115163	242104	233328	221013	169558	126378	87592.1	105048	146151	230651	30742.4	147586
Vanillic acid 4-O-sulfate	-	C8H8O7S	247.998	246.991	1.901	549782	219789	283384	268234	603145	915748	261165	120916	847075	316709	650775	1.51952e+06	390418	294104	957483	979344	72169.7	258789	238322	306774	381779	139453	243389	253378	358772	621062	391086	610496	78080.1	316070	570386	371795
Vanylglycol	-	C9H12O4	184.073	183.065	3.443	375587	193664	1.18341e+06	703704	1.04915e+06	619886	909670	380059	662297	724992	776593	1.01138e+06	1.27192e+06	817897	1.04089e+06	798469	1.00187e+06	1.02739e+06	626890	620946	686732	1.27131e+06	565598	947463	1.25628e+06	652352	1.38414e+06	848324	1.05512e+06	792397	633908	703212
volkenin isomer	-	C12H17NO7	287.099	286.092	13.908	116723	38653.5	34542.5	178190	63737.5	47576.8	33799.6	44551.4	50497	27430.9	50631.9	31843.7	61061.4	77316.3	159272	157300	16195.9	80702.3	70757.2	67754.1	41317.4	94095.8	109366	51571.8	2746.45	3358.03	3143.3	4233.06	2415.57	5687.28	2870.71	5414.86
Wedelolactone	-	C16H10O7	314.041	313.033	12.024	322570	236995	280897	210112	298118	208579	384287	333762	298879	424550	418191	348342	311449	429566	511718	145657	385988	277635	393029	259032	240364	188843	418780	309927	267371	275761	304122	280188	369158	363555	353120	422986
Xanthine	-	C5H4N4O2	152.033	151.026	9.042	837467	8.26837e+06	671818	415198	3.39475e+06	4.16735e+07	4.6077e+06	3.12957e+06	571979	1.09096e+07	594409	1.62054e+06	2.09018e+06	1.05852e+06	653816	2.65224e+07	2.70665e+06	2.44505e+06	1.45691e+06	4.19695e+06	1.1563e+07	1.81487e+06	1.05965e+06	804617	693685	1.24174e+06	903431	4.34525e+06	2.25807e+06	626547	8.66226e+06	1.63906e+06
Xanthosine	-	C10H12N4O6	284.074	283.067	8.712	3380.97	26959.5	2998.71	3114.66	2823.08	101440	10569.6	3734.28	2609.94	2956.11	2772.36	2975.75	3052.95	3860.99	3348.99	21261.5	2937.67	2873.12	3655.92	2835.78	18664.7	2823.93	2410.64	3391	3059.49	4268.25	3646.65	7187.23	4257.13	2680.53	11520.8	4602.95
Xanthylic acid	-	C10H13N4O9P	364.039	363.032	14.654	17431.1	93533.5	13859.3	7535.74	4661.79	194882	146074	3923.74	7839.66	4102.42	11464.3	9970.48	10183.8	8125.89	5848.16	138644	5300.54	9973.65	24183.2	5939.66	115427	18722.1	15839.8	5028.36	24689.6	96814.7	37751.2	210028	13529.3	29177.9	18075	19009.4
Glucose 6-sulfate	-	C6H12O9S	260.019	259.012	10.015	702138	1.18549e+06	304674	361571	899440	913467	574518	784921	378533	802023	789660	950538	429500	479077	469671	431446	350715	622644	612058	889469	636361	553152	1.36753e+06	671232	401795	346304	395643	410842	189577	284318	554941	302666
(10Z,12Z)-octadeca-10,12-dienoylcarnitine	+	C25H45NO4	423.331	424.338	3.765	1.53054e+06	109131	396128	1.51632e+06	597124	597887	263517	2.52288e+06	6.08953e+06	1.59907e+07	2.41047e+07	1.40814e+07	8.39537e+06	2.05635e+07	7.3454e+06	5.20616e+06	6.40762e+06	2.50884e+07	2.04398e+07	2.69751e+07	8.09588e+06	1.4617e+07	8.43221e+06	4.13234e+06	1.56212e+07	1.04123e+07	1.37725e+07	1.0457e+07	8.77139e+06	1.51341e+07	5.95448e+06	4.74034e+06
(2E,5Z,7E)-Decatrienoylcarnitine	+	C17H27NO4	309.191	310.198	6.388	1.6897e+06	266347	386491	978267	472029	660788	323834	832141	706029	2.21362e+06	778223	2.09477e+06	1.00229e+06	792966	986340	1.07188e+06	1.12257e+06	1.0848e+06	970931	2.93743e+06	782858	1.10636e+06	1.1155e+06	894755	1.12057e+06	862375	1.8839e+06	692151	785041	998293	690391	738166
(2S,5aS,8aR)-1-Methyl-6-(4-methylbenzyl)-2-[3-(4-morpholinyl)-3-oxopropyl]octahydropyrrolo[3,2-E][1,4]diazepin-5(2H)-one	+	C23H34N4O3	414.263	415.27	1.878	400413	384951	414629	98412.2	432328	388553	234320	330744	1.30102e+06	706722	520714	529070	266747	298938	105949	709038	367694	303043	453474	710078	360456	445274	372481	347479	412022	551603	237046	448786	175836	384643	593293	467832
(5Z,8Z)-Tetradecadienoylcarnitine	+	C21H37NO4	367.269	368.276	3.902	599802	27501.7	109279	454518	196629	34812.1	38603.8	778243	849644	2.19015e+06	2.4051e+06	2.45677e+06	986103	2.16904e+06	1.63945e+06	894980	1.04861e+06	2.99903e+06	2.35144e+06	5.51976e+06	638717	1.67489e+06	1.28709e+06	1.08855e+06	1.99279e+06	1.24315e+06	2.43056e+06	1.07925e+06	1.66173e+06	1.79784e+06	1.3027e+06	1.38238e+06
(7Z,10Z)-Hexadecadienoylcarnitine	+	C23H41NO4	395.3	396.307	3.763	357398	43786.3	92821.3	222630	89922.4	53136.7	47646.2	535656	179747	2.54427e+06	3.58263e+06	2.19867e+06	1.21924e+06	3.59258e+06	1.35566e+06	527123	751168	268378	2.96367e+06	4.97495e+06	403926	2.10982e+06	1.24223e+06	1.02925e+06	2.25799e+06	1.81381e+06	2.78418e+06	688822	1.73566e+06	1.98723e+06	1.52696e+06	1.28065e+06
(Ã‚Â±)-Metalaxyl	+	C15H21NO4	279.144	280.152	8.914	240205	58756.2	12623.6	23152	46519.5	60954.7	59990.6	53317.4	58284.6	69745.1	30372.8	185135	53734.2	40348.5	26238.1	26791	216342	77870.5	79452.2	255102	149299	76453.2	119848	65644.1	28181.5	16272.2	17400.7	57522.5	16516.3	11444.6	28299.2	22459.7
(S)-Homostachydrine	+	C8H15NO2	157.109	158.116	9.736	377816	390161	154290	182697	118994	118904	156099	335889	135223	272450	251502	161563	182794	99989.3	595409	270124	155574	195885	132874	199942	157249	98623.3	292937	188713	243158	364360	230765	140110	961046	668424	495976	434561
(S,E)-Zearalenone	+	C18H22O5	318.144	319.152	14.578	291950	243467	412571	216551	484453	337490	316535	442576	161305	359877	243766	311567	303320	273042	168412	347795	185137	326853	293267	437210	337209	360346	557377	280771	273297	222386	316096	293338	156056	402377	541785	127383
[5-(5-amino-3-oxo-2,3-dihydro-1,2,4-triazin-2-yl)-3,4-dihydroxytetrahydrofuran-2-yl]methyl benzoate isomer	+	C15H16N4O6	348.107	349.114	14.061	1.02145e+06	772672	339182	471332	544388	601614	364654	440384	195192	290351	709749	423856	387902	330211	298942	759010	261215	540990	297172	902818	444121	940736	1.05117e+06	325327	480256	928288	279867	706237	212574	829266	370506	974379
1-(1,2,3,4,5-Pentahydroxypent-1-yl)-1,2,3,4-tetrahydro-beta-carboline-3-carboxylate	+	C17H22N2O7	366.139	367.146	14.032	246066	118324	233111	269479	120794	180426	124648	91749.8	89788.8	122895	96795	101820	165584	95375.9	189262	186833	81431.4	206141	157115	188819	121604	180155	175773	171747	136517	148206	230925	83216.8	102450	123593	104651	142525
1-Aminocyclopropanecarboxylic acid	+	C4H7NO2	101.047	102.054	13.225	544398	577678	551928	446649	281277	395559	388079	378385	509550	6.58398e+06	541447	437456	496073	370396	445299	534605	348410	550176	335984	472828	407260	445417	465983	660898	449540	189240	924929	485417	515376	426520	468979	581360
1-Methylhistidine	+	C7H11N3O2	169.084	170.091	17.183	2.44412e+06	1.14764e+06	1.97046e+06	1.25144e+06	1.34786e+06	1.88191e+06	1.53002e+06	1.203e+06	2.28788e+06	1.47958e+06	1.98576e+06	1.87544e+06	2.10762e+06	1.10287e+06	1.75069e+06	2.60728e+06	1.2953e+06	1.81106e+06	1.57282e+06	1.83261e+06	1.41123e+06	1.34638e+06	2.76161e+06	1.51383e+06	1.61688e+06	1.59219e+06	2.61832e+06	1.3968e+06	1.40934e+06	1.49418e+06	1.40935e+06	1.57567e+06
1-Pentanesulfenothioic acid	+	C5H12S2	136.037	137.045	7.865	1.14167e+07	1.02054e+08	1.83315e+07	5.98109e+06	3.19935e+07	4.65242e+08	1.57949e+08	3.7787e+07	1.6365e+07	1.3675e+08	7.37228e+06	1.98215e+07	3.66832e+07	1.06171e+07	8.37001e+06	3.14089e+08	7.07398e+07	2.81853e+07	1.52259e+07	4.26363e+07	1.16694e+08	2.14943e+07	7.23628e+06	9.15626e+06	7.82299e+06	1.29291e+07	1.26982e+07	4.51945e+07	3.65571e+07	8.70748e+06	8.28418e+07	1.94383e+07
1-tetradecylamine isomer	+	C14H31N	213.244	214.251	8.214	92553.6	72426.7	49214.2	57372.3	53253.6	81875	65718.7	87330.6	66810.1	121590	75213.3	87803.4	45201.2	82445.8	76945.8	88883.4	66774.2	89814.8	79200.3	86876.3	90120.2	81334.4	89897.7	61718.9	106739	45709.3	108093	45532.8	56536.8	87845.8	73685.9	70813
1,2-Didecanoyl-sn-glycero-3-phosphocholine	+	C28H56NO8P	565.369	548.366	3.932	115303	2.50022e+06	3.9683e+06	2.21894e+06	3.03434e+06	4.21739e+06	1.2065e+06	2.38489e+06	892794	1.78887e+06	766810	1.18178e+06	1.05179e+06	1.02921e+06	1.42222e+06	2.02077e+06	804087	1.21057e+06	546837	1.63554e+06	1.02815e+06	1.03606e+06	1.1206e+06	787861	1.6658e+06	864079	873518	1.76982e+06	1.44223e+06	1.20299e+06	2.63493e+06	1.47052e+06
1,2,3-Trihydroxybenzene	+	C6H6O3	126.031	127.038	14.825	2.46584e+06	90665.4	8.10923e+06	3.66878e+06	4.53192e+06	5.64878e+06	6.01279e+06	3.18415e+06	4.10906e+06	2.60052e+06	4.48605e+06	3.46581e+06	5.90536e+06	3.02239e+06	3.15703e+06	5.05024e+06	2.27255e+06	4.20498e+06	4.32233e+06	2.94199e+06	5.62069e+06	3.12647e+06	2.88814e+06	4.61738e+06	2.62783e+06	2.32877e+06	5.73849e+06	4.99998e+06	4.2975e+06	4.64301e+06	5.04309e+06	5.48688e+06
2-Hydroxyadipic acid	-	C6H10O5	162.052	161.045	12.777	1.34542e+07	2.19596e+07	1.63248e+07	1.49579e+07	1.53374e+07	3.7707e+07	3.36848e+07	2.24392e+07	1.83945e+07	1.31851e+07	2.1411e+07	2.23614e+07	2.25389e+07	2.21662e+07	2.0496e+07	3.87858e+07	1.65148e+07	1.25349e+07	1.50612e+07	1.19161e+07	2.78277e+07	7.84053e+06	1.98311e+07	1.489e+07	1.59758e+07	9.74345e+06	1.96551e+07	3.40153e+07	2.3119e+07	2.02765e+07	3.20989e+07	8.88423e+06
15-Keto-prostaglandin E2	+	C20H30O5	350.207	351.214	2.091	46319.6	25411.5	2473.74	6522.28	45681.2	20378.7	5291.06	20519.6	5330.28	9855.73	19959.1	16640.6	9939.91	11937.8	5728.93	30773.1	5646.59	4381	7091.23	17404.6	8837.26	3254.85	50800	6853.61	9709.21	5182.02	8122.82	23356.8	7219.81	84922.1	76041.8	42827.5
2'-Deoxyguanosine 5'-monophosphate	+	C10H14N5O7P	347.06	348.067	14.55	5.1376e+07	5.03809e+07	1.03095e+08	6.17084e+07	5.41194e+07	5.96338e+07	5.58383e+07	3.5533e+07	3.80687e+07	9.53314e+07	5.15701e+07	6.50382e+07	7.03001e+07	3.68103e+07	4.29616e+07	5.76187e+07	5.27232e+07	6.29232e+07	4.15246e+07	6.31755e+07	8.19467e+07	7.23577e+07	4.24175e+07	4.48259e+07	7.92245e+07	7.55169e+07	9.43811e+07	8.98189e+07	1.22056e+08	7.50394e+07	7.15143e+07	7.6457e+07
2-(3,4-dimethoxyphenyl)-5,6,8-trihydroxy-3,7-dimethoxy-4h-chromen-4-one isomer	+	C19H18O9	390.091	391.099	12.897	5.2943e+06	9.27779e+06	7.93931e+06	5.91731e+06	3.9287e+06	2.81598e+07	1.56046e+07	4.95196e+06	4.94619e+06	3.09997e+06	1.09851e+07	1.2651e+07	1.21592e+07	9.69627e+06	9.76808e+06	2.5745e+07	6.02456e+06	5.05972e+06	6.66286e+06	5.91568e+06	1.98708e+07	7.61114e+06	7.35621e+06	7.25675e+06	3.47836e+06	1.07239e+06	2.74607e+06	1.54909e+06	5.56369e+06	3.66182e+06	2.16995e+07	7.96783e+06
2-Aminobenzoic acid	+	C7H7NO2	137.047	138.054	12.396	2.11446e+06	1.97275e+06	2.81896e+06	2.65984e+06	1.9895e+06	2.74797e+06	2.59723e+06	1.75158e+06	4.35579e+06	5.67053e+06	4.89709e+06	9.16976e+06	6.27114e+06	3.97299e+06	6.82148e+06	3.94078e+06	7.55094e+06	5.62853e+06	5.42252e+06	1.12254e+07	5.3493e+06	6.04071e+06	8.3301e+06	8.01462e+06	7.659e+06	4.87324e+06	1.36303e+07	5.02171e+06	3.91488e+06	5.7827e+06	8.54398e+06	3.21094e+06
2-Aminoisobutyric acid	+	C4H9NO2	103.062	104.07	12.491	4.91001e+06	4.08427e+06	5.75483e+06	6.27098e+06	3.17037e+06	3.95431e+06	5.59465e+06	2.96041e+06	3.28982e+06	5.67582e+06	3.75663e+06	5.02828e+06	5.83338e+06	4.37513e+06	5.49871e+06	5.8532e+06	3.86562e+06	5.89439e+06	6.70259e+06	6.03001e+06	5.51338e+06	6.37958e+06	9.12371e+06	6.74541e+06	4.24955e+06	5.57897e+06	9.86743e+06	5.93201e+06	5.66125e+06	4.92459e+06	5.95243e+06	4.50642e+06
2-hydroxyflutamide	+	C11H11F3N2O4	292.064	293.072	8.485	41820.6	117651	70160.6	22954.2	89462.6	508165	124629	12491.7	34595.9	27973.3	57109.5	48277.4	41817.9	46359.1	15525.5	210425	20971.5	48768.8	54024.6	33468.5	182007	46057	46947.9	40314.2	28211.7	34614.1	14235	77138.4	17292	48240.6	174947	104949
2-morpholinophenyl 2-thiophenecarboxylate isomer	+	C15H15NO3S	289.077	290.084	14.161	1.72358e+06	544476	368876	1.19169e+06	563032	729354	795048	402308	405153	286309	527449	514121	951635	484196	574175	833387	237898	574578	592432	437351	236713	601851	339132	566045	593920	525852	669724	519627	753556	437373	416311	794419
2-octenoylglycine isomer	+	C10H17NO3	199.12	222.109	3.662	1.30091e+06	1.14309e+07	1.61848e+06	2.12436e+06	1.53751e+06	975499	5.47064e+06	4.64157e+06	1.31726e+06	1.09127e+07	886715	1.16211e+06	2.14778e+06	980816	2.51003e+07	1.43327e+06	1.59651e+06	1.45009e+06	2.04704e+06	1.2629e+06	1.55241e+06	980890	4.1649e+06	2.0761e+06	1.7615e+06	2.10219e+06	3.82402e+06	1.97664e+06	1.5537e+06	2.48167e+06	1.19332e+06	1.60674e+06
2-Phenylbutyric acid	+	C10H12O2	164.082	165.09	2.293	1.00365e+06	1.18276e+06	665952	1.06482e+06	1.02845e+06	897317	906598	1.03709e+06	682372	915348	653887	108270	445610	675126	630845	661256	563606	559582	402664	670213	511525	444821	905366	417431	379629	224005	231675	309644	146751	426064	555740	66993.8
2,4-Diaminotoluene	+	C7H10N2	122.083	123.091	4.051	153715	254134	187350	1.26291e+07	168353	135802	1.17442e+07	167271	2.59471e+06	3.77356e+06	202196	155981	2.41417e+07	4.09781e+06	1.58053e+07	235933	1.47028e+06	6.7842e+06	821747	363348	88933.9	8.22153e+06	200913	1.67015e+07	299806	814424	3.79799e+06	175528	2.8508e+07	275165	286389	174369
2,4-Dimethylbenzaldehyde	+	C9H10O	134.072	135.079	2.398	582494	545443	567237	601416	691056	436811	388394	897503	529459	945532	441855	527078	457878	764295	493633	589833	866392	668764	559228	516322	463533	410350	754201	710721	610266	29743.7	556181	752191	504527	563976	680111	605985
2,5-Dihydro-2,4,5-trimethyloxazole	+	C6H11NO	113.083	114.09	3.658	5.35196e+06	4.58506e+06	3.31669e+06	9.61046e+06	3.41695e+06	5.27464e+06	7.67981e+06	4.6128e+06	8.3058e+06	6.83847e+06	3.65001e+06	6.70766e+06	9.78615e+06	5.82962e+06	8.71578e+06	6.30529e+06	5.6369e+06	1.01409e+07	4.95095e+06	5.34637e+06	5.9785e+06	8.12407e+06	2.69174e+06	1.00176e+07	7.15948e+06	4.5676e+06	9.03328e+06	3.7662e+06	1.15742e+07	5.29173e+06	5.52977e+06	5.28439e+06
3-(cyclopropylmethyl)-2-mercaptoquinazolin-4(3h)-one isomer	+	C12H12N2OS	232.069	233.077	17.912	4.18875e+06	2.9544e+06	2.5717e+06	5.01804e+06	3.25535e+06	3.86715e+06	3.7242e+06	3.30529e+06	6.26727e+06	6.05422e+06	3.58778e+06	4.51057e+06	5.67823e+06	4.26346e+06	5.42655e+06	4.1462e+06	4.28944e+06	5.23225e+06	3.2846e+06	4.23597e+06	4.44562e+06	5.11329e+06	4.07247e+06	6.07227e+06	4.31279e+06	1.85432e+06	5.13884e+06	3.16479e+06	5.70388e+06	4.00553e+06	3.807e+06	3.4902e+06
3-Amino-2-piperidone	+	C5H10N2O	114.078	115.086	19.191	1.08231e+06	846847	2.11799e+06	1.86909e+06	922958	1.07636e+06	1.10454e+06	819440	2.16028e+06	2.09955e+06	607242	1.3363e+06	1.70509e+06	1.29392e+06	1.47455e+06	1.23442e+06	938594	1.7556e+06	867161	1.22257e+06	1.47419e+06	1.60067e+06	1.10278e+06	1.89785e+06	1.12627e+06	1.17014e+06	2.29001e+06	919957	1.50852e+06	995731	795341	1.05951e+06
3-amino-4-(propylamino)cyclobut-3-ene-1,2-dione isomer	+	C7H10N2O2	154.073	155.08	13.37	208005	225785	240124	274425	208325	456140	337469	129489	192500	281611	229929	288874	349810	239245	160521	409497	176854	143709	248556	311096	281124	220764	273635	305673	187635	220234	279626	341297	364933	282706	545619	276146
3-Aminoisobutanoic acid	+	C4H9NO2	103.062	104.07	14.7	753935	1.23615e+06	4.3635e+06	3.85657e+06	617227	2.35521e+06	1.14697e+06	419772	2.7604e+06	2.83678e+06	406973	827748	4.46499e+06	660025	3.07563e+06	1.48697e+06	715398	3.2816e+06	628966	678680	2.33434e+06	1.49747e+06	1.01172e+06	3.36147e+06	2.26188e+06	790744	8.2651e+06	1.09144e+06	4.0043e+06	1.74055e+06	1.90077e+06	2.44932e+06
3-Aminopyrrolidine	+	C4H10N2	86.0837	87.0909	8.189	1.06042e+08	1.78786e+08	5.42242e+07	2.32181e+08	1.18181e+08	9.97477e+07	1.53628e+08	9.63789e+07	1.90524e+08	1.43013e+08	6.82557e+07	1.30472e+08	1.00861e+08	6.31353e+07	2.46543e+08	9.89042e+07	5.77774e+07	3.9546e+07	5.3338e+07	6.65621e+07	5.73926e+07	1.27508e+08	1.95345e+08	9.56576e+07	1.06561e+08	4.38323e+07	1.13862e+08	7.37977e+07	2.35337e+08	1.0101e+08	9.9074e+07	1.1683e+08
3-Hydroxybutyrylcarnitine	+	C11H21NO5	247.14	248.147	13.103	2.93182e+07	2.76927e+07	2.03752e+07	1.68159e+07	1.07044e+07	5.65e+07	3.44679e+07	1.86238e+07	1.20332e+07	1.46503e+07	2.20076e+07	4.21096e+07	2.44373e+07	2.47636e+07	1.80372e+07	4.7759e+07	1.49854e+07	1.67428e+07	1.999e+07	4.97616e+07	4.46273e+07	2.50965e+07	1.66034e+07	1.79155e+07	6.06969e+07	3.03403e+07	3.62076e+07	7.79563e+07	5.43322e+07	3.1566e+07	1.04857e+08	4.19696e+07
3-Hydroxyhexadecanoylcarnitine	+	C23H45NO5	415.326	416.333	4.156	419076	59060.5	108574	367167	212604	66949.9	111266	634775	499343	1.97027e+06	1.53759e+06	1.75677e+06	815200	1.81503e+06	457415	472601	1.13909e+06	1.1254e+06	2.07237e+06	3.23832e+06	871235	878316	326464	369726	600458	387656	772040	794792	1.13216e+06	585761	632422	477128
3-Hydroxyhexanoylcarnitine	+	C13H25NO5	275.171	276.178	11.943	383311	314898	99485.1	294035	86943.1	2.34e+06	826958	334452	91136.7	283538	66943.4	558465	199901	186117	173491	422641	179433	208678	241697	755319	779873	287922	136279	155468	471327	203368	312963	1.88151e+06	599150	85893.1	1.46674e+06	397581
3-Hydroxymelatonin	+	C13H18N2O3	250.129	251.137	12.796	81328.4	62964.5	99327	77112.4	63447.8	101789	54211.5	29389	65099	36223	111886	161714	128412	60904.7	77497.3	60357.4	11599.5	45202	52188.6	22273.2	52644.8	60775.8	98358.1	61643.9	247239	237452	106377	84001.5	196876	256217	120833	144372
3-hydroxyoctadecanoylcarnitine isomer	+	C25H49NO5	443.357	444.364	3.985	406314	84686.2	111734	252576	223230	236971	161503	613576	412260	1.36423e+06	918120	1.67369e+06	820234	1.67636e+06	381785	791044	1.32536e+06	1.41871e+06	1.6416e+06	2.56608e+06	1.04824e+06	1.07643e+06	462565	393132	1.0005e+06	767057	955353	967481	688143	608341	225675	301365
3-hydroxyoleoylcarnitine isomer	+	C25H47NO5	441.341	424.338	2.851	237867	85834.3	82085.8	394240	90793.9	73635.5	65276.5	642609	1.70805e+06	4.35953e+06	6.47201e+06	3.02722e+06	2.46392e+06	4.6146e+06	2.31396e+06	1.24659e+06	2.01379e+06	6.58861e+06	5.35822e+06	8.06852e+06	1.74455e+06	4.37489e+06	2.28566e+06	2.22261e+06	3.28605e+06	2.85821e+06	5.10316e+06	2.68238e+06	2.69015e+06	3.91621e+06	2.68372e+06	1.29509e+06
3-hydroxypalmitoleoylcarnitine isomer	+	C23H43NO5	413.31	414.318	4.263	358097	54532.1	65299.9	387018	501286	85368.6	66383.3	662852	371581	1.37702e+06	1.6169e+06	1.71169e+06	933383	1.79777e+06	398274	219003	1.25688e+06	1.28018e+06	1.52722e+06	3.48373e+06	621803	915830	375479	442402	867086	546546	1.18046e+06	751381	1.38926e+06	694172	893613	487970
3-Indoleacetonitrile	+	C10H8N2	156.067	157.075	9.559	72158.6	209038	111902	87065.8	249922	386268	203633	98463.4	190341	104757	131475	141246	21543.8	82043.6	61340.3	157126	110400	121451	108532	75782.2	219596	94345.7	104991	96543.5	101095	95247	80409.9	130906	141288	97248.6	178892	104628
2-Hydroxy-3-methylpentanoic acid	-	C6H12O3	132.078	131.071	3.579	2.5732e+06	4.4926e+06	4.6167e+06	5.17189e+06	1.26581e+06	2.65281e+06	1.88795e+06	3.02386e+06	2.1871e+06	1.83066e+06	1.68708e+06	2.99632e+06	2.49741e+06	2.62885e+06	2.65493e+06	3.21241e+06	2.98569e+06	2.75729e+06	2.28825e+06	3.11099e+06	2.8418e+06	4.99707e+06	2.24053e+06	2.85873e+06	4.21921e+06	4.495e+06	3.3743e+06	2.73512e+06	4.55695e+06	4.82375e+06	2.74064e+06	2.54256e+06
3-Methylhistidine	+	C7H11N3O2	169.084	170.091	14.806	9.25135e+06	4.07373e+06	3.87733e+06	6.01323e+06	6.06065e+06	2.2173e+06	2.05663e+06	4.32369e+06	9.41681e+06	5.529e+06	8.65237e+06	4.50408e+06	1.2454e+07	7.79457e+06	7.34475e+06	1.33e+06	2.99604e+06	5.12298e+06	2.70758e+06	6.29657e+06	647816	423356	7.30321e+06	1.53369e+06	2.53454e+06	7.8926e+06	2.14472e+06	4.72069e+06	6.54128e+06	567912	8.86802e+06	8.1285e+06
3-Methylpentanoylcarnitine	+	C13H25NO4	259.176	260.183	8.567	1.58049e+06	9.22852e+06	564538	760250	292480	3.52098e+07	9.3528e+06	1.19717e+06	598356	1.36579e+06	1.36802e+06	2.42563e+06	1.43316e+06	1.76148e+06	942948	8.60391e+06	1.16232e+06	1.02846e+06	1.5843e+06	3.46094e+06	1.2138e+07	1.22589e+06	527738	1.12844e+06	1.43394e+06	1.13842e+06	3.07736e+06	3.07512e+07	6.21521e+06	1.00106e+06	1.43575e+07	1.07406e+06
4-(1H-1,2,4-triazol-1-yl)aniline	+	C8H8N4	160.073	178.107	1.243	521070	780774	15915	463071	1.7401e+06	640089	422540	7850.56	398667	1.17968e+06	508817	128582	493625	501087	7605.77	87513.4	876082	541754	6807.24	336048	421349	2776.17	6363.52	627214	717659	89432.9	499936	591266	6464.96	475996	1.12554e+06	2.27797e+06
4-(2-Aminophenyl)-2,4-dioxobutanoic acid	+	C10H9NO4	207.051	208.059	2.462	4.29213e+06	3.18666e+06	3.74172e+06	4.19784e+06	3.86995e+06	7.64393e+06	4.75443e+06	2.63006e+06	2.7106e+06	6.08905e+06	5.42896e+06	7.67686e+06	4.46493e+06	4.93748e+06	3.7074e+06	5.90211e+06	4.51057e+06	4.56296e+06	5.01702e+06	3.94697e+06	7.91471e+06	4.42143e+06	3.33079e+06	3.01519e+06	3.96591e+06	4.96847e+06	3.47462e+06	2.68463e+06	4.47686e+06	4.25203e+06	6.88686e+06	4.78638e+06
4-(diphenylphosphoryloxyamino)benzonitrile isomer	+	C19H15N2O2P	334.084	335.092	14.141	49749.2	84930.9	96449.9	118378	78492.9	68981.2	69039	77548.5	114847	48850.3	96695.2	105807	105565	60038.9	57901.3	39263.4	62092.7	31282.1	43598.8	70916.3	63861.3	68368.4	18792.8	34212.3	68574.2	58919	80005.4	42511.8	62317.3	55301.9	42098.1	64992.5
4-(methylthio)-2-phenyl-6-[4-(trifluoromethyl)anilino]pyrimidine-5-carbonitrile isomer	+	C19H13F3N4S	386.083	387.091	13.278	88753.5	119767	125798	76841	65666.5	118704	78422	42826.4	203024	64402.3	160274	140728	111330	68554.7	132848	144054	89090.8	209760	165705	158152	101457	218258	224312	165477	139394	140363	134564	115474	68205.4	56619.9	69070.4	109074
4-Hydroxy xylazine	+	C12H16N2OS	236.096	237.104	6.414	7.30743e+06	4.93213e+06	3.33888e+06	3.73294e+06	6.14373e+06	1.2124e+07	5.37615e+06	5.58985e+06	6.23374e+06	1.29878e+07	7.2251e+06	1.61748e+07	7.94812e+06	6.67391e+06	5.95219e+06	7.47053e+06	4.52141e+06	1.11172e+07	6.81816e+06	1.09003e+07	1.74017e+07	5.25895e+06	1.10388e+07	8.80149e+06	1.07523e+07	7.71975e+06	4.3249e+06	5.34686e+06	3.74734e+06	6.11877e+06	8.98544e+06	5.32146e+06
4-Hydroxyproline	+	C5H9NO3	131.057	132.064	14.106	994086	723727	1.40981e+06	765353	510732	813694	578135	406083	323853	291076	272795	189827	326007	410982	380561	581356	359136	540538	442711	529091	349371	614148	555977	508957	232929	321365	422750	281677	227441	336571	258877	392677
4-piperidinecarboxamide isomer	+	C6H12N2O	128.094	129.101	15.58	2.18486e+08	1.45606e+08	3.33835e+08	2.78956e+08	1.96512e+08	2.1246e+08	1.73159e+08	1.77968e+08	2.23176e+08	4.31954e+08	1.73461e+08	2.62454e+08	2.67174e+08	2.27643e+08	2.56481e+08	2.38151e+08	2.53203e+08	2.70811e+08	1.65241e+08	2.19632e+08	2.22848e+08	2.08791e+08	2.31904e+08	3.26072e+08	2.62292e+08	1.96677e+08	4.38146e+08	1.82166e+08	3.14056e+08	2.18841e+08	2.4731e+08	2.16038e+08
3-Methylglutaconic acid	+	C6H8O4	144.042	162.076	14.372	1.43038e+06	3.67758e+06	1.59238e+06	2.86996e+06	556533	5.02879e+06	792399	407181	875966	819681	1.40031e+06	347383	1.42657e+06	140515	1.46633e+06	298394	2.35752e+06	1.33187e+06	487591	2.29152e+06	3.6244e+06	2.35067e+06	496100	1.86887e+06	1.18878e+06	1.29818e+06	685663	513177	574959	17060.2	225198	1.54142e+06
5'-Methylthioadenosine	+	C11H15N5O3S	297.087	298.094	3.89	3.97844e+06	2.85531e+06	98312.8	316256	2.92625e+06	1.85262e+06	756378	3.39857e+06	204843	1.19897e+06	2.3603e+06	2.41574e+06	448959	1.08165e+06	496773	3.93139e+06	1.04734e+06	1.053e+06	1.30756e+06	2.79843e+06	1.9073e+06	1.84907e+06	2.77818e+06	242112	2.8234e+06	2.41039e+06	117281	3.24668e+06	702820	3.4535e+06	5.68508e+06	4.22958e+06
5-({[5-(tert-butyl)-4h-1,2,4-triazol-3-yl]thio}methyl)-3-[3-(1h-pyrrol-1-yl)phenyl]-1,2,4-oxadiazole isomer	+	C19H20N6OS	380.144	381.151	14.454	394767	416506	519047	407275	463661	378853	389409	308582	259488	461259	162050	432310	554205	397968	543823	353115	296876	519861	339864	372050	403088	218816	474081	541643	187189	161311	192876	154392	200582	151806	56449.4	220814
5-Aminopentanoic acid	+	C5H11NO2	117.078	118.085	14.47	3.38558e+08	3.18074e+08	7.9077e+08	5.60139e+08	1.2495e+08	3.19507e+08	3.92123e+08	4.13222e+08	4.14468e+08	9.4462e+08	3.87776e+08	6.306e+08	3.32001e+08	2.60031e+08	4.97808e+08	5.58898e+08	6.07159e+08	6.01645e+08	4.39122e+08	4.7806e+08	6.50137e+08	4.74007e+08	5.49752e+08	4.89938e+08	2.87597e+08	2.74294e+08	1.3145e+09	4.80159e+08	7.57934e+08	4.18841e+08	5.26132e+08	3.06849e+08
5-butyl-2-(4-chlorophenyl)-6-(methoxymethyl)pyrimidin-4-ol isomer	+	C16H19ClN2O2	306.111	307.118	3.89	359518	100060	613349	349222	707622	77302.3	115230	304984	482738	1.01634e+06	121430	858529	231283	502056	548188	173570	520054	562110	475017	651997	134962	772547	610540	100476	726226	610534	226851	370178	525723	894393	221526	773367
5-Dodecenoylcarnitine	+	C19H35NO4	341.254	342.261	4.036	1.32545e+06	147301	375444	1.1657e+06	397509	42720.7	57606.7	1.57476e+06	940755	2.94165e+06	3.19505e+06	3.25261e+06	1.66933e+06	3.2602e+06	1.52457e+06	1.11031e+06	1.80089e+06	2.95798e+06	2.71799e+06	6.70409e+06	866869	2.05341e+06	1.58832e+06	1.2923e+06	1.80507e+06	1.01114e+06	2.05726e+06	1.19534e+06	2.01866e+06	891387	1.43539e+06	1.016e+06
5-methyl-n-[(5-methyl-3-phenyl-4-isoxazolyl)methyl]-1-phenyl-1h-pyrazole-4-sulfonamide isomer	+	C21H20N4O3S	408.128	409.135	14.893	116076	166455	345824	428202	90617.2	140970	157565	67745	65799.1	105182	45578.7	61604.1	121800	76391	108027	80647.3	118030	162358	117698	290732	97920.3	297680	66938	61825.8	96789.3	109754	50656.2	31289.5	73683.9	35230.7	34567.6	67083.9
5-Methylcytidine	+	C10H15N3O5	257.101	258.108	14.765	5.83821e+08	4.58898e+08	8.28119e+08	8.07232e+08	3.30793e+08	5.55665e+08	5.37241e+08	4.18553e+08	4.64987e+08	1.25962e+09	4.69897e+08	8.25934e+08	8.45237e+08	4.34203e+08	7.99912e+08	5.92523e+08	9.87599e+08	1.05523e+09	8.56078e+08	9.50373e+08	8.88251e+08	1.07464e+09	1.09964e+09	1.14181e+09	4.91732e+08	4.59479e+08	8.60189e+08	3.58561e+08	5.12962e+08	4.09448e+08	3.74745e+08	3.74176e+08
5-Methylcytosine	+	C5H7N3O	125.058	126.065	8.585	743804	450259	1.36633e+06	913129	571415	721566	737008	587825	847306	1.04881e+06	548725	818789	1.15902e+06	613799	1.00572e+06	740483	890114	818476	604259	725173	1.10476e+06	692229	840529	934898	773705	634844	955483	628751	1.19989e+06	635416	665745	731605
5-Phosphoribosylamine	+	C5H12NO7P	229.033	230.04	14.795	194354	207606	310688	160676	185972	129948	62847.1	82891.7	204082	141159	212211	188814	275080	146806	254463	109016	87017.2	247396	182283	130428	224486	223597	172377	122832	201680	203983	214432	148010	154693	123455	176979	205356
5,6-Dihydrouridine	+	C9H14N2O6	246.085	247.092	14.895	3.29757e+07	1.48128e+07	1.09967e+08	6.44657e+07	3.51993e+07	3.54386e+07	4.75233e+07	1.7683e+07	4.68089e+07	7.28724e+07	4.38722e+07	7.8137e+07	6.19677e+07	4.28722e+07	5.54089e+07	3.77198e+07	3.30637e+07	5.59276e+07	3.98828e+07	6.01355e+07	3.81997e+07	5.04377e+07	4.9046e+07	6.099e+07	6.97353e+07	3.61116e+07	9.41696e+07	4.82396e+07	5.86782e+07	3.85152e+07	3.86733e+07	4.32864e+07
6-(2-{8,8-dimethyl-2-oxo-2h,8h-pyrano[2,3-f]chromen-3-yl}-5-methoxyphenoxy)-3,4,5-trihydroxyoxane-2-carboxylic acid isomer	+	C27H26O11	526.146	527.153	15.765	62341.8	179051	297516	356420	2.73161e+06	222418	141735	453890	758543	7.78964e+06	167200	378723	910921	406072	213434	322364	765537	501940	247778	1.39039e+06	738816	240821	419078	519658	183581	139268	622939	120644	479085	96858.5	126910	110157
6-Acetyl-1,2,3,4-tetrahydropyridine	+	C7H11NO	125.083	126.09	19.007	319513	325747	538309	348436	308971	330745	452308	258289	586743	540367	346083	455493	502872	388614	399103	300089	495969	531523	320795	376886	383647	497997	400434	588395	289654	216598	268386	351102	516998	323216	255465	348403
6-Keto-decanoylcarnitine	+	C17H31NO5	329.217	330.224	8.489	89202.9	15249.6	45282.2	134133	29117.6	41126.9	45176.7	88869.1	138902	85137.7	55723.1	160089	104222	55572	29534.4	51834.8	164080	78466	109785	381656	23636.4	126658	57921.9	85588.4	125851	91404.9	131818	49349.6	147794	126725	56211.9	94035.4
6-Oxopiperidine-2-carboxylic acid	+	C6H11N3O2	157.084	175.118	19.141	4.25609e+06	4.31619e+06	1.42717e+07	8.76965e+06	6.67835e+06	7.97896e+06	7.32672e+06	1.31058e+07	1.31769e+07	1.20275e+07	1.34501e+07	1.91921e+07	1.45525e+07	1.10176e+07	1.10615e+07	9.86229e+06	1.55356e+07	1.64549e+07	1.04419e+07	1.39237e+07	1.38928e+07	1.91528e+07	1.09358e+07	1.23294e+07	1.12704e+07	1.21085e+07	6.83205e+06	8.433e+06	1.1497e+07	1.1005e+07	1.14528e+07	8.24246e+06
7-Dehydrocholesterol	+	C27H44O	384.336	385.343	2.319	1.253e+06	595910	479939	530896	713508	971634	391628	952659	1.9243e+06	2.16968e+06	1.70563e+06	1.78789e+06	525747	540801	621109	873351	1.80777e+06	2.40995e+06	2.76074e+06	1.15949e+06	1.77869e+06	1.80332e+06	2.70559e+06	1.37827e+06	2.3604e+06	759779	901777	1.83732e+06	878777	1.63734e+06	2.4179e+06	1.55181e+06
7-Ketocholesterol	+	C27H44O2	400.331	401.338	2.318	8.03836e+06	4.1638e+06	4.18311e+06	4.43616e+06	4.76381e+06	6.13738e+06	1.62901e+06	4.77112e+06	2.52005e+06	3.93966e+06	2.56592e+06	2.74035e+06	2.28434e+06	1.98595e+06	3.09861e+06	5.06401e+06	3.71882e+06	4.58154e+06	5.5466e+06	3.2719e+06	4.07196e+06	4.59247e+06	8.29394e+06	3.98272e+06	4.84476e+06	2.82962e+06	3.08895e+06	2.85351e+06	2.07204e+06	5.15459e+06	4.57982e+06	4.68001e+06
7-Methylguanine	+	C6H7N5O	165.064	166.071	8.243	338099	304443	272599	199444	192493	243624	153547	222126	185463	183636	303300	211433	192687	206754	181814	98887.5	204857	216397	337177	195612	223849	230104	231691	201738	288875	422842	284215	205871	153511	194688	355707	309306
9-Decenoylcarnitine	+	C17H31NO4	313.222	314.23	5.147	4.00296e+06	665411	1.75427e+06	975962	496016	604892	447144	1.04321e+06	834293	1.45535e+06	937842	846800	1.14342e+06	1.05051e+06	737604	1.79991e+06	655631	682380	779214	1.79627e+06	926084	746422	828074	623382	584283	751691	401419	634481	509516	857882	898321	2.02708e+06
9-Hexadecenoylcarnitine	+	C23H43NO4	397.316	398.323	3.771	5.37968e+06	937565	1.89166e+06	8.83719e+06	2.49583e+06	793757	1.81864e+06	5.32547e+06	9.79531e+06	1.57285e+07	3.09948e+07	1.28263e+07	2.1573e+07	2.0943e+07	8.40704e+06	2.55041e+06	1.76025e+07	2.38914e+07	2.63528e+07	2.83048e+07	8.90018e+06	1.7081e+07	3.49777e+06	4.4667e+06	2.73923e+07	1.68936e+07	2.60618e+07	1.12045e+07	1.83057e+07	2.06477e+07	2.10351e+07	3.32082e+06
Adenine	+	C5H5N5	135.053	136.061	6.766	7.44211e+07	6.1764e+07	4.04927e+07	3.56832e+07	3.13743e+07	9.24555e+07	6.33141e+07	5.04777e+07	3.80794e+07	8.37981e+07	7.13242e+07	5.39144e+07	5.30908e+07	3.54452e+07	3.38731e+07	1.10345e+08	3.51858e+07	6.96105e+07	4.57564e+07	6.18455e+07	9.65955e+07	5.17319e+07	7.07662e+07	4.83619e+07	7.71207e+07	6.43609e+07	3.89271e+07	9.97803e+07	5.1058e+07	9.04913e+07	1.12406e+08	8.03622e+07
Adenosine 3',5'-diphosphate	+	C10H15N5O10P2	427.025	428.033	14.705	3.54831e+07	1.79718e+07	5.79986e+07	3.93676e+07	2.56699e+07	2.53665e+07	3.28506e+07	2.36789e+07	2.71105e+07	4.99364e+07	3.35974e+07	4.67977e+07	3.8584e+07	2.55244e+07	3.5083e+07	3.15917e+07	2.25037e+07	3.71635e+07	2.832e+07	3.76868e+07	2.56805e+07	3.87952e+07	4.16888e+07	3.86655e+07	4.93123e+07	3.45615e+07	6.00175e+07	3.95887e+07	4.85046e+07	3.8554e+07	3.23799e+07	4.36041e+07
Allantoic acid	+	C4H8N4O4	176.053	199.042	12.855	117049	132369	128738	85732.5	84945.4	386665	710743	53884.5	90239.9	44705.2	279313	291012	107297	84463.2	120782	264772	61915.3	107657	122229	111538	264081	108808	167065	125788	156814	99589.9	158947	289190	135057	128810	393728	166038
Arachidyl carnitine	+	C27H53NO4	455.394	456.401	3.745	127588	48502.4	58647.6	58565.6	61895.9	229924	95098.8	173505	178982	87535.6	285190	74644	251436	1.69556e+06	110535	2.34411e+06	284418	752433	870733	111476	1.45623e+06	522973	127404	86141	305207	92000.7	72789.4	1.21965e+06	214807	85318.6	764918	80747
Argininosuccinic acid	+	C10H18N4O6	290.12	291.127	14.892	1.26761e+06	822235	2.79171e+06	2.48049e+06	1.23356e+06	552415	932696	683755	828819	961752	480811	638853	728802	741487	856138	534622	548647	1.35541e+06	669063	1.04595e+06	438825	1.0534e+06	1.5361e+06	2.66545e+06	914910	866033	2.13241e+06	329563	741177	520637	380963	1.10248e+06
Asparaginylhydroxyproline	+	C9H15N3O5	245.1	246.107	14.901	2.53761e+06	1.20181e+06	7.43208e+06	4.6579e+06	2.68746e+06	2.4643e+06	3.00716e+06	1.40083e+06	3.10662e+06	4.70778e+06	3.07358e+06	5.84361e+06	3.21277e+06	3.25059e+06	4.07982e+06	2.62237e+06	2.38973e+06	3.78294e+06	259949	4.11952e+06	2.37611e+06	3.88385e+06	3.42261e+06	4.57981e+06	4.87369e+06	2.53972e+06	6.04396e+06	292185	4.33701e+06	2.93403e+06	2.38998e+06	2.93219e+06
Asymmetric dimethylarginine	+	C8H18N4O2	202.141	203.149	18.776	3.27673e+06	2.59581e+06	2.51564e+06	2.01057e+06	1.87031e+06	2.24985e+06	2.4596e+06	1.8054e+06	2.8408e+06	2.49451e+06	1.7988e+06	1.76846e+06	1.82403e+06	1.71357e+06	2.22653e+06	4.73353e+06	2.09351e+06	2.57977e+06	1.68945e+06	2.77816e+06	4.09918e+06	2.95103e+06	3.09481e+06	2.90993e+06	2.13405e+06	2.58608e+06	1.97645e+06	1.67557e+06	1.2674e+06	2.34882e+06	2.34736e+06	2.3503e+06
Benzothiazole	+	C7H5NS	135.013	136.02	1.034	1.26442e+06	2.15626e+06	1.28735e+06	1.93079e+06	3.25685e+06	2.80152e+06	1.38482e+06	2.09937e+06	2.56377e+06	1.95451e+06	1.17765e+06	2.10728e+06	3.28609e+06	1.6067e+06	3.89378e+06	2.05043e+06	2.80058e+06	5.0904e+06	967617	1.47307e+06	1.80153e+06	1.22485e+06	3.75337e+06	2.23692e+06	1.98838e+06	2.78958e+06	1.84283e+06	1.72244e+06	2.24858e+06	1.00178e+06	1.98756e+06	2.94513e+06
Betaine	+	C5H11NO2	117.078	118.085	11.272	1.70792e+09	7.62195e+08	1.03313e+09	1.10788e+09	8.55938e+08	8.9351e+08	1.01294e+09	1.03352e+09	7.65471e+08	2.22715e+09	9.99115e+08	1.6557e+09	1.53906e+09	1.02404e+09	1.15228e+09	1.18616e+09	1.57906e+09	1.33497e+09	9.8257e+08	1.6387e+09	1.30579e+09	1.36962e+09	1.61411e+09	1.53287e+09	1.43681e+09	1.37867e+09	2.39685e+09	1.33058e+09	1.30196e+09	1.545e+09	1.95051e+09	1.05334e+09
Bethanechol	+	C7H16N2O2	160.12	161.127	19.991	398730	430259	782135	363833	327500	355880	419204	319142	693279	719123	494966	400717	530848	493535	641589	447881	577784	874198	638816	916624	502242	774447	952776	805320	426480	475423	624004	380725	373297	496086	365946	796684
Betulin	+	C29H48O3	444.356	445.364	2.273	1.03819e+06	933856	1.685e+06	1.82058e+06	2.40046e+06	1.50996e+06	1.98587e+06	1.46194e+06	1.72525e+06	1.93761e+06	669202	625118	735984	824617	949826	605677	483028	662038	745800	995663	1.05866e+06	540629	786695	1.04839e+06	585746	150186	635071	489696	278286	486444	964004	462298
Biotin amide	+	C10H17N3O2S	243.102	244.109	12.12	548242	616722	1.06837e+06	630304	913977	901638	1.18824e+06	731343	712674	988151	554468	930731	1.20311e+06	899148	785161	785659	590201	629578	781976	1.366e+06	776012	902557	869363	830254	717583	503219	1.46957e+06	943735	1.03221e+06	1.30018e+06	1.58298e+06	736335
bis-tert-butoxycarbonyl-amino-oxy-acetic acid isomer	+	C12H21NO7	291.129	292.136	14.408	31424.9	69678	187319	118357	14391.3	102286	64627	22336.7	71594.7	170150	95938.2	108215	49231	52968.1	39522.6	78181.7	82342.6	156066	49112.2	493409	197239	280062	212147	300470	195480	472132	233420	295399	379839	282851	156163	169998
Bitertanol	+	C20H23N3O2	337.179	338.187	3.54	1.0197e+06	933456	1.88349e+06	1.2213e+06	363460	1.58811e+06	1.29172e+06	1.09782e+06	456143	2.70072e+06	1.131e+06	2.50576e+06	1.71681e+06	2.51868e+06	1.73091e+06	1.36861e+06	1.91009e+06	1.85524e+06	1.41074e+06	693954	2.21362e+06	1.48016e+06	570306	689224	1.5505e+06	1.49889e+06	1.13276e+06	1.17007e+06	1.40289e+06	1.10368e+06	1.47721e+06	612534
Carbofuran	+	C12H15NO3	221.105	222.112	2.942	1.46663e+08	2.11479e+08	1.42494e+08	1.21175e+08	8.92514e+07	3.51742e+08	2.04214e+08	9.67374e+07	1.31023e+08	2.19022e+08	2.44258e+08	1.99673e+08	1.55728e+08	2.28876e+08	1.2167e+08	3.46945e+08	1.21577e+08	1.89795e+08	1.1269e+08	1.67929e+08	2.28895e+08	1.29527e+08	2.70534e+08	2.12685e+08	1.79347e+08	1.15224e+08	1.23927e+08	2.47936e+08	3.64857e+08	1.61736e+08	5.87739e+08	1.40876e+08
Carnosine	+	C9H14N4O3	226.105	227.112	15.204	532713	424062	688013	624273	408472	1.29484e+06	303572	350706	390069	240552	231424	309494	488923	220686	517086	401324	164172	443692	215611	300995	273434	296342	473450	402818	255031	280904	464839	143650	273284	296913	213696	388693
Cer(d18:1/14:0)	+	C32H63NO3	509.476	510.484	2.29	151611	153386	100175	37575.3	195051	216159	167606	159626	175996	194194	330252	282956	130818	100484	41218.5	61670.3	118100	150828	217808	200630	152797	141426	235580	155130	117510	35649.3	103275	197726	89996.6	162277	228460	118686
Cer(d18:1/18:1(9Z))	+	C36H69NO3	563.523	564.53	2.293	117156	132316	64399.5	56452.3	200724	168542	115141	118891	168162	203070	328203	354700	72411.1	59565.9	88358.4	82494	191151	73009.2	177477	198873	120703	73655.4	145779	108101	142064	51566.3	59633.8	167366	75209.9	25477	184327	45631.1
Cer(d18:1/22:1(13Z))	+	C40H77NO3	619.585	620.592	2.316	524187	383299	412492	435416	577692	744298	477882	939819	435651	622090	395216	386151	672900	573930	344921	597303	341245	529556	372668	336961	405439	292909	479669	374583	426833	200786	380068	635664	471667	550144	301656	463158
Cer(d18:2(4E,14Z)/16:0)	+	C34H65NO3	535.492	536.499	2.289	474304	423245	303136	195643	588711	689189	304391	423957	365930	466434	645747	700020	387939	298533	254428	196286	525021	308854	547840	516159	398452	418950	574647	170557	359822	112440	172730	349990	192064	349442	499643	178651
cetrimonium	+	C19H41N	283.321	284.329	8.23	3.6505e+06	2.96882e+06	2.79483e+06	3.21777e+06	2.76399e+06	3.53655e+06	2.44395e+06	2.98998e+06	2.73585e+06	5.99548e+06	2.85638e+06	3.93501e+06	3.52724e+06	3.13338e+06	3.58968e+06	3.73133e+06	3.58324e+06	4.49037e+06	3.00855e+06	3.62489e+06	3.966e+06	3.18719e+06	3.42142e+06	4.76295e+06	4.02323e+06	3.0218e+06	5.55003e+06	2.94032e+06	3.40532e+06	3.51995e+06	3.55554e+06	3.46844e+06
Choline	+	C5H13NO	103.099	104.106	16.269	1.22894e+09	1.63873e+09	1.62408e+09	8.20702e+08	2.81331e+08	1.12727e+09	1.48958e+09	6.91417e+08	5.01555e+08	1.09244e+09	6.65207e+08	1.02627e+09	9.92983e+08	1.12295e+09	6.89792e+08	2.61069e+09	1.45995e+09	1.48968e+09	1.47531e+09	4.05483e+08	1.85061e+09	1.8048e+09	1.5145e+09	1.31165e+09	5.8053e+08	6.54078e+08	9.73305e+08	1.40279e+09	1.30776e+09	6.57143e+08	1.0499e+09	6.0263e+08
cis-5-Tetradecenoylcarnitine	+	C21H39NO4	369.285	370.292	3.834	3.20667e+06	337745	1.06188e+06	4.49605e+06	1.30544e+06	548428	656283	6.23572e+06	626584	1.58172e+07	2.02702e+07	1.61575e+07	9.55212e+06	2.08389e+07	6.81213e+06	2.09025e+06	1.00615e+07	1.63293e+07	1.60921e+07	3.41029e+07	3.9152e+06	1.09874e+07	5.66488e+06	5.71747e+06	1.42169e+07	8.86715e+06	1.60379e+07	5.72622e+06	1.24914e+07	9.39103e+06	9.63255e+06	6.68082e+06
Citrulline	+	C6H13N3O3	175.094	176.101	14.495	1.47392e+06	2.45731e+06	5.49012e+06	2.60881e+06	864633	1.21166e+06	2.17806e+06	839889	2.33083e+06	1.54973e+06	1.14552e+06	1.89384e+06	2.02795e+06	1.40284e+06	1.44442e+06	820880	2.11362e+06	1.746e+06	1.34526e+06	893712	1.39209e+06	4.06483e+06	1.18009e+06	2.44408e+06	885339	566345	1.17354e+06	641438	2.31625e+06	949957	557552	1.14577e+06
coscinalactone isomer	+	C25H36O3	384.263	385.27	2.319	3.36392e+06	846494	2.51983e+06	2.11914e+06	2.04588e+06	1.6238e+06	1.04115e+06	1.65446e+06	1.9294e+06	5.39691e+06	2.48848e+06	4.77086e+06	782864	2.65187e+06	5.15457e+06	2.39024e+06	5.08944e+06	4.1091e+06	2.86671e+06	2.29393e+06	2.79746e+06	2.15236e+06	2.97348e+06	3.35632e+06	3.12273e+06	1.88325e+06	3.9252e+06	4.4169e+06	2.51044e+06	1.06385e+06	3.12364e+06	1.50634e+06
Creatine	+	C4H9N3O2	131.068	132.076	14.206	2.23713e+08	1.7444e+08	3.50465e+08	1.83529e+08	1.60557e+08	1.79464e+08	1.44204e+08	1.25128e+08	1.30738e+08	3.70309e+08	1.37695e+08	1.85241e+08	1.89618e+08	1.4149e+08	1.92945e+08	2.11307e+08	1.74259e+08	2.13485e+08	1.44609e+08	2.42002e+08	2.02274e+08	1.81294e+08	2.06739e+08	2.63962e+08	2.24834e+08	2.15842e+08	4.21869e+08	1.66147e+08	2.12155e+08	1.93668e+08	3.21335e+08	2.00199e+08
Creatinine	+	C4H7N3O	113.058	114.065	7.878	6.64189e+07	5.54764e+07	7.9736e+07	5.04686e+07	3.7325e+07	5.58928e+07	4.38406e+07	5.15617e+07	6.15875e+07	4.8265e+07	5.06535e+07	5.21042e+07	6.86396e+07	4.67495e+07	4.69406e+07	5.75926e+07	4.79256e+07	6.23035e+07	5.61667e+07	5.14085e+07	5.1413e+07	5.83978e+07	5.57153e+07	5.44191e+07	8.41384e+07	6.62426e+07	7.35764e+07	4.55165e+07	4.2033e+07	6.12299e+07	1.39514e+08	5.08294e+07
Cyclohexylamine	+	C6H13N	99.1039	100.111	9.555	1.0215e+07	9.12877e+06	1.10309e+07	1.00167e+07	8.88593e+06	9.88322e+06	8.8034e+06	9.23535e+06	8.07994e+06	1.80347e+07	8.84028e+06	1.27615e+07	1.02079e+07	1.00257e+07	9.72897e+06	1.08891e+07	1.10789e+07	1.27967e+07	9.18593e+06	9.90215e+06	1.04124e+07	9.88915e+06	1.0541e+07	1.05082e+07	1.125e+07	9.28072e+06	1.59405e+07	8.35368e+06	1.13752e+07	1.02554e+07	1.15495e+07	1.1569e+07
Cytidine triphosphate	+	C9H16N3O14P3	482.98	483.987	14.887	109576	39748.4	216392	303451	210864	124158	302135	149609	217654	223567	177669	501443	348404	379920	391589	109422	304487	186122	260821	299981	131333	408808	289047	542368	652514	229393	894532	360697	243696	367594	125921	227079
Cytosine	+	C4H5N3O	111.042	112.05	8.708	2.57069e+06	1.46227e+06	4.68583e+06	3.61235e+06	1.78578e+06	1.49882e+06	1.45681e+06	1.86775e+06	1.81355e+06	2.33239e+06	1.35799e+06	1.74714e+06	2.18596e+06	1.4927e+06	3.06724e+06	1.69261e+06	1.16092e+06	2.42632e+06	1.23169e+06	2.09557e+06	621521	1.25811e+06	2.86718e+06	2.09965e+06	1.75363e+06	1.6392e+06	2.9355e+06	874759	1.42471e+06	1.6123e+06	1.78124e+07	1.94468e+06
D-1-Amino-2-pyrrolidinecarboxylic acid	+	C5H10N2O2	130.073	131.08	8.335	910317	796041	1.10442e+06	1.26432e+06	757528	1.05092e+06	1.05114e+06	820174	948435	1.70301e+06	810345	1.18081e+06	1.5313e+06	1.00015e+06	1.46574e+06	1.14322e+06	1.06099e+06	1.28886e+06	855112	1.00142e+06	1.16462e+06	974866	991481	1.4801e+06	1.08231e+06	869676	1.78204e+06	843198	1.44189e+06	959280	1.02148e+06	970097
Decanoylcarnitine	+	C17H33NO4	315.238	316.245	4.376	1.41734e+06	1.7702e+06	664897	863666	341395	2.51336e+06	781769	1.20054e+06	873761	2.14507e+06	4.28866e+06	2.83366e+06	1.3195e+06	3.26935e+06	1.10796e+06	1.27782e+06	1.8725e+06	3.24313e+06	3.66008e+06	5.64487e+06	2.35164e+06	2.10072e+06	999854	1.04302e+06	2.04544e+06	1.02414e+06	2.88115e+06	4.69872e+06	2.36095e+06	1.41259e+06	2.97623e+06	1.08342e+06
dehydrocarnitine	+	C7H13NO3	159.088	160.096	14.074	1.10633e+06	1.05878e+06	1.36942e+06	1.20818e+06	515922	1.11283e+06	881242	645816	299154	274558	1.10836e+06	1.11129e+06	575464	691791	792123	3.34431e+06	2.17872e+06	950816	2.74267e+06	2.39435e+06	384762	1.49124e+06	1.06774e+06	758655	1.81446e+06	2.41923e+06	3.63966e+06	233443	1.5716e+06	2.05101e+06	2.50356e+06	2.12741e+06
Deoxycytidine	+	C9H13N3O4	227.089	228.096	8.913	248667	87696	204252	239949	162064	73121.9	99848.4	202167	160263	185754	168288	169994	196590	165224	256574	125403	70852.7	170951	127035	254180	52674.3	136849	184572	147777	141544	195844	216293	27707.4	74053.8	179274	66103.1	138098
DG(16:0/18:2(9Z,12Z)/0:0)	+	C37H68O5	592.501	575.498	2.284	3.22749e+06	4.53506e+06	1.63696e+06	1.25148e+06	4.03687e+06	1.33551e+06	1.89767e+06	2.98214e+06	1.3208e+06	2.52264e+06	1.0318e+06	2.48927e+06	1.76257e+06	1.66701e+06	1.28464e+06	2.84939e+06	1.73636e+06	794761	1.22336e+06	2.28516e+06	1.24379e+06	899728	1.34813e+06	877257	2.56302e+06	692705	1.56084e+06	4.15061e+06	2.75987e+06	3.47984e+06	5.10684e+06	2.38964e+06
DG(16:0/18:3(6Z,9Z,12Z)/0:0)	+	C37H66O5	590.485	608.519	2.286	4.36263e+06	2.06527e+06	1.60795e+06	2.27989e+06	4.27709e+06	7.43518e+06	9.66486e+06	2.53918e+06	5.99338e+06	1.24485e+07	2.84416e+06	3.87093e+06	8.28705e+06	7.72755e+06	2.70132e+06	1.08282e+06	3.95956e+06	1.97543e+06	5.30475e+06	5.5013e+06	2.33413e+06	4.01059e+06	2.65954e+06	2.06837e+06	357215	1.53262e+06	1.54279e+06	3.17282e+06	5.57024e+06	2.37829e+06	9.55816e+06	2.3166e+06
DG(18:1(11Z)/20:5(5Z,8Z,11Z,14Z,17Z)/0:0)	+	C41H68O5	640.501	641.508	2.279	351323	720704	153895	121351	562322	336635	581618	321977	202314	936681	396547	997517	324547	731137	194858	392017	1.45051e+06	446826	391674	1.44241e+06	728344	388470	253037	453688	426399	147592	483290	911547	401521	716047	1.31545e+06	104667
DG(18:2(9Z,12Z)/18:2(9Z,12Z)/0:0)	+	C39H68O5	616.501	617.508	2.278	567029	698080	248086	176830	782012	523789	619777	388732	549881	270688	301429	140036	522425	656753	187155	509905	548010	418938	425399	1.07875e+06	595687	379530	300558	374891	487156	199858	257253	741235	328955	621242	1.2963e+06	353446
dibenzothiopyran isomer	+	C13H10S	198.049	199.056	12.74	212742	203037	178885	255926	34473.5	238486	103785	159296	17114.9	13590.3	23914.5	31993.6	177539	155035	128638	144468	19593.7	76395.2	59867.7	16013.1	52494.3	55131	46364.4	30194.5	21191.4	15894.9	26365.8	21198.9	52783.2	19969.6	92792.4	227035
didecyldimethylammonium	+	C22H47N	325.368	326.375	8.206	1.01689e+06	833180	440452	832110	738677	964730	568519	840671	790274	1.71958e+06	817883	983865	916891	912968	984834	962223	1.02088e+06	1.20631e+06	823409	978694	1.11352e+06	857884	959978	1.21201e+06	1.10644e+06	815629	1.48789e+06	772797	958046	1.01992e+06	928351	928746
Diethanolamine	+	C4H11NO2	105.078	106.085	14.928	1.10095e+07	6.33946e+06	2.95925e+07	1.2801e+07	1.4475e+07	1.72667e+07	5.64467e+06	1.06303e+07	1.58981e+07	2.81595e+07	1.37288e+07	2.21103e+07	1.94227e+07	1.64463e+07	1.63211e+07	1.72439e+07	1.80261e+07	1.74164e+07	1.45274e+07	1.51668e+07	1.90048e+07	1.70331e+07	1.69223e+07	2.22186e+07	1.66155e+07	1.13132e+07	3.12927e+07	1.68645e+07	1.78442e+07	1.47889e+07	1.55001e+07	1.53344e+07
diethylcarbamazine n-oxide isomer	+	C10H21N3O2	215.162	216.169	17.386	324656	714259	32823.2	90234.8	834603	344210	193906	194560	96181.5	191849	622649	523026	109642	131440	25977.2	663066	116034	94893.8	129622	301194	271125	153825	832432	208406	270782	238136	132866	489413	50660.9	1.013e+06	1.02029e+06	1.14994e+06
Dihydrobiopterin	+	C9H13N5O3	239.1	240.107	11.021	486715	337773	357935	534095	257907	500384	420741	231253	336928	433035	446919	470893	564406	415750	677547	526426	322586	659171	339201	654278	325878	592390	581515	500799	450220	527060	412992	328482	348376	413471	347620	470167
Dimethylguanidino valeric acid	+	C8H15N3O3	201.11	202.117	10.651	948605	340891	436106	712806	243119	336972	365732	608468	242954	461379	226767	308733	646237	309901	808618	298079	308683	335701	218504	430022	236856	385841	399919	360102	264888	376216	383814	186896	439449	437946	312632	369600
Dioctyldimethylammonium chloride	+	C18H39N	269.306	270.313	3.878	4.74665e+07	3.87284e+07	4.27034e+07	3.51854e+07	2.88529e+07	4.19726e+07	3.43675e+07	4.29169e+07	2.7182e+07	7.45706e+07	3.5305e+07	5.02715e+07	4.54356e+07	3.95974e+07	3.99644e+07	4.48484e+07	4.54811e+07	4.94809e+07	3.53602e+07	4.38538e+07	4.7077e+07	3.91867e+07	4.24297e+07	4.31592e+07	5.01974e+07	3.66551e+07	4.53081e+07	3.38282e+07	4.29422e+07	4.63833e+07	5.5087e+07	4.07873e+07
DL-2-Aminooctanoic acid	+	C8H17NO2	159.125	160.132	9.343	68367.9	507501	208088	345437	136225	533572	862457	155411	187388	202768	223501	290471	49415.8	245052	357549	545050	336906	236938	385295	226222	1.41886e+06	363684	347000	113684	262904	228868	401868	1.33562e+06	211831	235233	651373	259621
DL-Stachydrine	+	C7H13NO2	143.093	144.101	12.631	4.20089e+06	2.59147e+06	3.66641e+06	3.52999e+06	2.18411e+06	4.10221e+06	3.69809e+06	2.90604e+06	2.50091e+06	4.74907e+06	2.80989e+06	5.66656e+06	4.10284e+06	3.148e+06	4.04532e+06	4.63069e+06	3.19156e+06	3.22231e+06	3.21818e+06	5.84066e+06	3.44404e+06	3.95696e+06	3.68435e+06	3.63558e+06	7.08839e+06	4.66115e+06	9.37674e+06	5.99929e+06	6.74757e+06	6.4838e+06	8.04662e+06	6.44239e+06
4,7-Dioxoheptanoic acid	-	C7H10O4	158.057	157.05	3.647	39788.9	48445.1	43577.7	90178.6	60726.7	33136.4	143738	76984.3	171190	83345.7	195151	172009	112825	160935	168178	84563	136370	128329	53558.2	36801.7	108822	91187.4	39060	59677.7	148413	54845.2	48215.9	162529	152178	146322	74117.2	60356.6
Dodecanoylcarnitine	+	C19H37NO4	343.269	344.276	3.964	2.4096e+06	524153	835048	1.93894e+06	644014	897512	632530	2.49465e+06	3.1715e+06	6.76939e+06	1.17862e+07	8.04836e+06	5.09742e+06	1.04293e+07	3.2058e+06	1.40695e+06	5.51929e+06	9.9135e+06	9.7118e+06	1.60375e+07	2.1629e+06	6.27382e+06	2.64431e+06	2.53545e+06	5.02864e+06	2.88978e+06	5.56571e+06	3.09049e+06	4.96377e+06	3.55201e+06	3.22089e+06	2.88993e+06
Ephedrine	+	C10H15NO	165.114	166.121	3.997	440532	378344	540591	1.24709e+07	459488	456551	6.66993e+06	352276	1.43243e+07	549594	404641	415089	1.75428e+07	408113	1.17259e+07	730668	397483	1.93567e+06	623501	549968	1.89883e+06	520708	375453	2.13823e+07	666447	395326	1.24169e+07	1.49434e+06	1.19473e+07	410930	492074	1.54549e+06
Eplerenone	+	C24H30O6	414.2	415.208	2.401	2.30482e+07	1.96674e+07	2.16494e+07	1.71695e+07	2.20538e+07	2.1165e+07	1.76616e+07	2.40594e+07	1.57739e+07	3.87851e+07	1.79229e+07	2.1043e+07	2.50158e+07	2.65226e+07	2.07729e+07	2.99605e+07	2.58157e+07	2.40943e+07	2.16206e+07	2.37022e+07	2.17134e+07	2.00748e+07	2.81632e+07	2.06539e+07	2.77481e+07	2.07564e+07	2.19606e+07	2.26725e+07	2.23855e+07	2.11606e+07	2.72843e+07	2.29577e+07
Equol 7-O-glucuronide	+	C21H22O9	418.129	419.136	14.76	369578	333694	192300	201854	151363	212696	151727	102182	91456.8	599244	232363	325385	284441	170394	38076.6	267873	151031	434002	407453	82461.5	364679	355080	590444	404044	153280	194734	219176	133609	156583	226214	175849	28095.2
Erucamide	+	C22H43NO	337.331	338.339	7.204	1.28239e+08	9.1403e+07	9.10469e+07	7.54814e+07	3.2935e+07	1.19089e+08	5.40046e+07	9.71589e+07	1.00944e+08	1.08993e+08	8.53914e+07	1.34161e+08	1.03221e+08	1.01521e+08	8.5861e+07	1.25935e+08	1.11389e+08	1.24728e+08	9.52021e+07	1.17477e+08	1.22811e+08	9.71318e+07	1.22199e+08	9.23204e+07	1.42037e+08	2.86742e+07	1.04816e+08	9.54674e+07	9.96941e+07	1.30874e+08	1.35062e+08	1.11117e+08
ethyl 3-indoleacetate	+	C12H13NO2	203.096	204.104	3.515	3.36709e+06	3.11115e+06	295038	464159	2.12492e+06	1.17025e+07	2.87934e+06	3.11417e+06	407121	2.15634e+06	6.14767e+06	3.82872e+06	1.53687e+06	2.80715e+06	884984	4.17021e+06	2.17804e+06	3.70156e+06	4.78081e+06	2.73988e+06	9.09813e+06	6.87597e+06	5.90998e+06	1.90682e+06	5.57031e+06	4.733e+06	111763	7.62018e+06	1.03904e+06	5.42258e+06	6.9409e+06	4.86225e+06
etiprednol isomer	+	C22H30O5	374.213	375.22	17.148	183310	125216	257861	232084	100687	129441	165673	141253	123313	187636	185838	191174	257832	133573	239010	176346	48730.5	145525	182947	287187	193144	114375	194522	199617	162283	347790	272113	117434	152310	168325	145078	176647
furandicarboxylic acid isomer	+	C6H4O5	156.006	157.013	11.579	2.24607e+06	1.58592e+06	6.12058e+06	1.25641e+06	1.70428e+06	1.42093e+06	2.30392e+06	1.85595e+06	3.46544e+06	4.62411e+06	464332	1.01366e+06	3.98044e+06	2.6539e+06	2.99692e+06	2.52797e+06	2.88484e+06	3.52641e+06	2.21029e+06	1.5654e+06	2.14968e+06	1.9262e+06	1.75576e+06	3.74035e+06	2.2068e+06	1.61574e+06	3.82515e+06	1.3129e+06	4.36343e+06	2.03851e+06	1.65703e+06	2.08301e+06
Furazolidone	+	C8H7N3O5	225.041	226.048	14.422	228364	318234	572310	234267	93771	379718	411772	112068	424365	580704	338880	452969	506786	438000	429439	472671	485739	542567	389224	347250	108440	183476	366839	635716	407535	346004	579925	360246	616555	412972	495444	367230
Galactosylhydroxylysine	+	C12H24N2O8	324.15	325.158	18.391	205371	161215	108092	127696	95480.5	119242	115191	88954.6	164295	187232	105870	174994	125706	71843.2	134814	95759.8	149313	173708	115625	166353	127853	126515	135326	136510	105587	117159	91371.4	54925.2	109859	44335.3	64029.6	108949
gamma-Glutamylphenylalanine	+	C14H18N2O5	294.119	295.126	12.795	621735	539780	727058	520206	451136	906190	454294	219422	437298	297376	874260	1.48994e+06	943008	403239	576911	479389	96525.1	358432	405365	236830	464374	436380	678943	341023	2.16792e+06	2.14403e+06	834127	876047	1.93733e+06	2.40483e+06	988284	1.14775e+06
Gerberinol	+	C21H16O6	364.095	365.102	14.925	568409	747272	979081	1.21959e+06	1.06441e+06	474877	751352	598848	1.58337e+06	5.21317e+06	433701	562871	1.05214e+06	1.31545e+06	1.2247e+06	932075	1.5474e+06	1.0651e+06	608449	1.17553e+06	1.05185e+06	306958	375481	1.17573e+06	769671	922869	1.42814e+06	302194	1.00194e+06	673749	747585	651480
glaucasterol isomer	+	C27H42O	382.32	383.327	2.32	2.26009e+06	1.29662e+06	770942	1.00643e+06	1.19458e+06	1.88149e+06	699258	1.59272e+06	2.04698e+06	2.3716e+06	1.6463e+06	1.79631e+06	976295	755813	1.21877e+06	2.13273e+06	972466	78911.6	1.65579e+06	1.28004e+06	954874	1.09556e+06	2.70547e+06	1.67676e+06	1.31483e+06	841682	787615	809385	877353	1.70787e+06	1.47181e+06	1.18604e+06
Glutaconic acid	+	C5H6O4	130.025	148.059	14.23	2.76717e+07	2.66114e+07	6.73708e+07	4.46267e+07	4.05009e+07	1.87078e+07	2.04068e+07	2.10286e+07	5.33972e+07	8.78879e+07	5.32352e+07	6.89624e+07	6.99445e+07	3.97197e+07	4.42169e+07	2.61417e+07	5.9612e+07	7.69805e+07	4.51839e+07	8.47899e+07	3.08119e+07	6.73707e+07	5.42252e+07	7.28042e+07	7.05231e+07	6.11974e+07	1.82849e+08	2.43216e+07	6.95965e+07	6.11398e+07	3.306e+07	4.22363e+07
Glycerophospho-N-palmitoyl ethanolamine	+	C21H44NO7P	453.281	454.289	3.991	2.92748e+07	2.72851e+07	2.92147e+07	2.25051e+07	1.42905e+07	2.95541e+07	1.5625e+07	2.22579e+07	2.05889e+07	1.45743e+07	1.58211e+07	1.76433e+07	1.13301e+07	1.03836e+07	1.1063e+07	2.22881e+07	1.13973e+07	1.27587e+07	1.5084e+07	1.60329e+07	1.21603e+07	1.47224e+07	1.58401e+07	8.42789e+06	1.77556e+07	1.467e+07	7.08997e+06	1.61201e+07	1.15011e+07	1.54563e+07	1.57941e+07	1.73627e+07
glycodehydrocholate	+	C26H37NO6	459.258	460.265	2.395	9.13986e+06	1.15622e+07	4.92776e+06	1.04467e+07	1.52121e+07	9.80695e+06	1.04592e+07	1.08239e+07	1.04253e+07	2.23252e+07	6.07584e+06	1.03563e+07	1.13708e+07	1.32059e+07	1.3399e+07	1.40854e+07	1.00759e+07	1.5828e+07	8.8262e+06	9.40507e+06	1.12712e+07	1.3015e+07	8.31856e+06	1.17654e+07	1.15643e+07	9.64544e+06	1.44405e+07	7.02139e+06	1.20086e+07	7.65465e+06	1.00486e+07	7.69649e+06
glycyl-proline isomer	+	C7H12N2O3	172.083	173.091	14.614	402989	1.09009e+06	1.36616e+06	551581	617673	780847	772627	76303.2	392508	164469	505379	199088	866479	583925	249161	837933	189924	737375	271589	195287	796831	631320	311347	175259	500291	240413	277778	255296	981800	534992	565039	591694
Glycylleucine	+	C8H16N2O3	188.114	189.122	14.824	4.11444e+06	4.82109e+06	1.46706e+07	5.3481e+06	4.47245e+06	5.42268e+06	5.45202e+06	2.49082e+06	5.86911e+06	6.33085e+06	3.277e+06	4.84805e+06	7.25971e+06	6.08179e+06	7.05764e+06	4.58872e+06	1.1792e+06	1.22857e+06	1.91423e+06	1.22088e+06	3.32229e+06	3.04809e+06	1.87082e+06	4.13163e+06	2.97256e+06	2.69705e+06	5.70099e+06	1.517e+06	5.63279e+06	3.04663e+06	2.68175e+06	4.35844e+06
Guanidinosuccinic acid	+	C5H9N3O4	175.058	176.065	14.341	2.73251e+06	1.66639e+06	2.05921e+06	6.80424e+06	4.84408e+06	6.25505e+06	4.16827e+06	2.57273e+06	2.9889e+06	2.80341e+06	6.05752e+06	5.24693e+06	5.60208e+06	4.31753e+06	7.1019e+06	2.68844e+06	2.50804e+06	8.71401e+06	6.36371e+06	5.12263e+06	7.01458e+06	9.41486e+06	1.17656e+07	1.15967e+07	4.78883e+06	3.03825e+06	2.97745e+06	2.00507e+06	2.25426e+06	1.23532e+06	1.91686e+06	2.87565e+06
Guanidoacetic acid	+	C3H7N3O2	117.053	118.06	14.29	1.26081e+06	990114	1.73931e+06	862576	470599	605281	924958	512694	558767	679160	752190	539836	848251	640580	935737	1.39855e+06	358771	1.14448e+06	884733	546525	1.02446e+06	847293	1.04684e+06	1.48843e+06	1.12281e+06	1.11102e+06	735617	669736	679879	1.00984e+06	576430	947975
Guanine	+	C5H5N5O	151.048	152.055	10.441	156816	218724	83173	296162	145734	334516	176072	397754	213671	375666	163770	328441	175385	128233	194897	317097	160266	162005	164227	333259	296134	148533	128787	100425	299514	370304	100721	260263	195440	304155	279680	293357
Heptaethylene glycol	+	C14H30O8	326.191	344.225	3.96	2.25341e+06	1.48521e+06	3.0478e+06	9.33429e+06	3.04485e+06	7.0397e+06	4.93121e+06	1.88977e+06	5.65459e+06	4.88546e+06	2.32754e+07	2.53911e+06	3.59476e+06	2.33372e+06	1.4051e+06	2.13998e+06	3.00177e+06	1.49234e+06	7.54777e+06	4.37686e+06	1.21016e+07	2.34064e+06	4.93244e+06	4.8205e+06	4.70356e+06	1.82313e+06	2.98447e+06	2.86893e+06	2.22388e+06	4.14298e+06	1.31734e+07	1.76476e+06
Heptanoylcarnitine	+	C14H27NO4	273.192	274.199	8.288	64589	1.21021e+06	11349.1	17188.6	44884.8	3.07139e+06	527428	87827.7	27123.3	78094.6	62036.1	194289	62852.9	139248	16970.1	559300	71550.2	55065.6	128918	131770	1.58545e+06	105466	32229.1	79507.2	118072	90044.2	182420	3.08748e+06	226980	44574.3	825474	81670.4
hexadecanedioic acid carnitine ester isomer	+	C23H43NO6	429.305	430.312	8.83	85880.4	7020.99	13298.5	330676	42260.2	11432.7	13086.6	168261	299174	358830	275572	405291	257830	235699	352522	67415	219360	852853	430560	1.88759e+06	161001	388235	504721	601862	90591.5	53860.1	121573	14553.8	43437.6	77469.2	16565.7	35998.5
Hexaethylene glycol	+	C12H26O7	282.165	283.173	3.924	1.86805e+06	1.08391e+06	1.86721e+06	1.63528e+07	1.97294e+06	3.68755e+06	3.48901e+06	1.24277e+06	2.70426e+06	2.83344e+06	3.2527e+07	1.52693e+06	2.26223e+06	1.47703e+06	990042	1.34194e+06	1.65116e+06	991583	3.86357e+06	2.69841e+06	6.28737e+06	1.43435e+06	2.82242e+06	2.43614e+06	2.63833e+06	1.17658e+06	1.42003e+06	1.58262e+06	1.33847e+06	2.37228e+06	7.30652e+06	1.16916e+06
Histamine	+	C5H9N3	111.079	112.086	19.171	434144	184049	1.70215e+06	1.20385e+06	292602	474304	426584	606172	1.49878e+06	587191	965477	1.50796e+06	1.28129e+06	706231	5.63595e+06	884640	1.37084e+06	868015	738247	679704	898137	1.51709e+06	607944	1.09106e+06	898974	697901	818914	742458	683763	663435	858628	458195
Homo-L-arginine	+	C7H16N4O2	188.126	189.133	19.862	329297	685854	503827	437532	249815	334636	318017	206621	341636	239443	219674	197351	239000	292190	307068	210993	138549	200913	136416	346975	186826	330490	281608	251853	347337	298014	343453	255677	230182	297537	197441	395448
hydroxyaspergillic acid isomer	+	C12H20N2O3	240.145	241.153	12.464	1.62071e+06	935372	1.81249e+06	1.46011e+06	1.05015e+06	1.41425e+06	1.2879e+06	1.14219e+06	1.22528e+06	1.89036e+06	1.21136e+06	2.01073e+06	1.86078e+06	1.19246e+06	1.61305e+06	1.46072e+06	1.44627e+06	1.26436e+06	1.21121e+06	1.88076e+06	1.28122e+06	1.24414e+06	1.61946e+06	1.62284e+06	828168	1.33506e+06	1.20434e+06	729107	831966	1.7082e+06	1.70343e+06	1.1715e+06
Hydroxygaleon	+	C20H22O5	342.144	343.151	2.281	25334.3	23647.6	21189	14128	23750	12637.9	16965.1	21190.3	12711.4	19287.6	18749.2	951455	12153.1	23650	10801.3	22224.7	13725.1	10990	16654	15145.5	452750	274135	19747.7	15144.8	25746.7	15399.1	275682	25478.5	14268	23899.2	18460.6	30308.8
Hypotaurine	+	C2H7NO2S	109.019	110.026	14.063	1.38016e+07	2.09337e+07	3.84183e+07	3.74172e+07	5.2517e+06	1.87613e+07	1.04034e+07	7.9046e+06	3.45723e+06	4.7573e+06	1.59651e+06	3.06588e+06	6.84432e+06	3.63631e+06	4.89219e+06	8.0687e+06	6.25819e+06	1.26679e+07	4.41137e+06	6.15964e+06	3.12085e+06	1.57728e+07	7.40177e+06	7.63908e+06	7.97985e+06	1.21721e+07	1.1616e+07	4.15015e+06	9.07927e+06	8.05419e+06	5.16779e+06	1.07448e+07
Hypoxanthine	+	C5H4N4O	136.037	137.045	6.198	808014	1.58658e+06	543246	341892	842359	3.82321e+06	1.55495e+06	805136	411703	1.29269e+06	1.11369e+06	758506	630141	1.05423e+06	369221	3.07463e+06	713984	1.17573e+06	815222	807862	3.04465e+06	663122	698858	288166	648258	793435	375006	2.44197e+06	710749	1.11748e+06	2.16495e+06	794010
Imidazolepropionic acid	+	C6H8N2O2	140.057	141.065	11.844	2.386e+06	615479	525207	710220	139067	488804	339185	370496	812792	572925	494929	514482	560415	399116	603643	810009	1.55538e+06	451169	462370	226794	361825	401678	399518	328878	601879	519426	485616	200389	380086	762098	182670	897557
Indole	+	C8H7N	117.057	118.064	2.37	2.08056e+06	146012	1.31128e+06	783437	869371	2.862e+06	1.81255e+06	1.18008e+06	2.66914e+06	3.45524e+06	992025	3.96501e+06	703932	1.10886e+06	1.46706e+06	1.81668e+06	1.91017e+06	3.21705e+06	2.54349e+06	2.52315e+06	3.5798e+06	1.29343e+06	2.13479e+06	2.52868e+06	1.48423e+06	2.08714e+06	1.31017e+06	1.15757e+06	4.16833e+06	1.2789e+06	1.45501e+06	2.95023e+06
Indole-3-methyl acetate	+	C11H11NO2	189.081	190.088	3.648	323433	506752	32289	58696.7	343643	1.15234e+06	276746	572512	39746.5	192471	619303	455458	96895.2	273099	91012.3	369690	170593	201526	363525	297644	953554	530361	476948	132861	595534	451945	40320.1	774144	87729.3	954577	868068	594700
Indoleacrylic acid	+	C11H9NO2	187.062	188.069	9.536	4.99143e+06	8.08633e+06	5.04218e+06	4.73514e+06	4.07478e+06	1.38314e+07	7.79775e+06	4.54589e+06	3.99192e+06	5.92484e+06	4.95727e+06	6.25864e+06	6.77255e+06	4.19273e+06	3.71042e+06	8.53163e+06	4.97246e+06	5.62389e+06	5.37632e+06	5.48228e+06	8.76417e+06	5.01962e+06	5.02803e+06	4.90344e+06	4.92808e+06	4.44348e+06	5.79193e+06	5.28765e+06	7.00224e+06	4.88897e+06	8.33486e+06	4.87842e+06
Isobutyryl-L-carnitine	+	C11H21NO4	231.145	232.152	9.835	2.0534e+07	3.07317e+07	1.24566e+07	9.49539e+06	7.34787e+06	6.04184e+07	2.91876e+07	9.95467e+06	5.71447e+06	1.1338e+07	7.72499e+06	1.58519e+07	1.31788e+07	1.1697e+07	1.03182e+07	3.2898e+07	1.01022e+07	9.67302e+06	9.89168e+06	1.71774e+07	3.65603e+07	1.21608e+07	5.98497e+06	1.00768e+07	1.5598e+07	1.6362e+07	4.31791e+07	7.09197e+07	3.74842e+07	1.90702e+07	5.51929e+07	1.56535e+07
Isoleucylproline	+	C11H20N2O3	228.145	229.153	12.294	5.20024e+06	3.53012e+06	1.11201e+07	3.76762e+06	3.45513e+06	4.20801e+06	4.09471e+06	3.68838e+06	3.93284e+06	4.29732e+06	4.03948e+06	6.34253e+06	5.2819e+06	3.99862e+06	5.30853e+06	5.50092e+06	3.90301e+06	4.75111e+06	3.90182e+06	4.77108e+06	4.35894e+06	4.65082e+06	5.34848e+06	4.63607e+06	3.24898e+06	3.25754e+06	6.00137e+06	3.07886e+06	3.20466e+06	5.00466e+06	4.39271e+06	4.87871e+06
Isolinderanolide	+	C21H36O3	336.264	337.271	1.881	4.80627e+06	2.43227e+06	3.13792e+06	5.94951e+06	3.96348e+06	3.88546e+06	3.64167e+06	3.38425e+06	5.06537e+06	8.76091e+06	4.30442e+06	7.73234e+06	7.66442e+06	3.69079e+06	5.35685e+06	4.53607e+06	4.95759e+06	6.88421e+06	5.66532e+06	8.71392e+06	4.34729e+06	5.4126e+06	4.00202e+06	6.35502e+06	6.67985e+06	6.82837e+06	1.04666e+07	4.90316e+06	4.36612e+06	3.17801e+06	5.21115e+06	4.05852e+06
isovaleroylglycine isomer	+	C7H13NO3	159.088	160.096	10.849	208208	315830	379124	204991	249682	221127	376181	169718	84579.5	214581	78814.4	178945	190912	126568	153432	140540	210869	128403	109011	409781	130537	186231	202611	187477	240316	238657	646652	305628	235505	275007	361702	204281
L-Acetylcarnitine	+	C9H17NO4	203.114	204.121	12.629	1.22398e+09	6.55618e+08	9.76217e+08	9.06547e+08	5.74472e+08	1.16294e+09	9.83747e+08	7.78425e+08	7.14194e+08	1.53761e+09	7.3322e+08	1.70925e+09	1.16864e+09	8.45109e+08	1.0951e+09	1.34713e+09	8.69136e+08	8.907e+08	8.4468e+08	1.63216e+09	9.62701e+08	1.07341e+09	1.05556e+09	1.02953e+09	2.11378e+09	1.17444e+09	2.60019e+09	1.72115e+09	1.9369e+09	1.86401e+09	2.58741e+09	1.76423e+09
L-Carnitine	+	C7H15NO3	161.104	162.111	14.351	1.36628e+09	5.21312e+08	1.27018e+09	1.32289e+09	6.80584e+08	9.03983e+08	8.24277e+08	8.41351e+08	9.63986e+08	2.46521e+09	7.8398e+08	1.72869e+09	1.3862e+09	6.76508e+08	9.53431e+08	1.2957e+09	1.43029e+09	1.04134e+09	8.32046e+08	1.41412e+09	9.10998e+08	1.25243e+09	1.14239e+09	1.19105e+09	2.12583e+09	1.83098e+09	4.20236e+09	1.86968e+09	2.51797e+09	2.28766e+09	2.65733e+09	1.80964e+09
L-Cystathionine	+	C7H14N2O4S	222.066	223.073	15.02	876005	2.1785e+06	4.5839e+06	2.13807e+06	2.41847e+06	2.57356e+06	1.79367e+06	499446	1.53925e+06	540994	1.08336e+06	810397	1.39413e+06	1.30169e+06	635150	748814	1.21851e+06	1.6026e+06	1.03287e+06	1.24155e+06	576381	2.70352e+06	1.04064e+06	2.76717e+06	951983	2.38289e+06	2.11652e+06	999692	928584	715901	358611	1.85509e+06
L-Ergothioneine	+	C9H15N3O2S	229.087	230.094	13.367	5.81729e+06	4.24526e+06	7.36721e+06	6.09483e+06	4.25993e+06	9.8367e+06	8.8887e+06	5.03379e+06	5.03609e+06	6.68317e+06	5.27231e+06	7.36413e+06	7.86829e+06	5.03019e+06	5.8624e+06	8.29163e+06	3.48018e+06	6.22681e+06	5.6873e+06	9.15322e+06	6.41788e+06	6.56375e+06	6.9822e+06	5.65241e+06	7.24997e+06	5.97191e+06	1.34687e+07	8.55204e+06	8.41581e+06	9.61173e+06	1.47303e+07	6.73659e+06
L-Pipecolic acid	+	C6H11NO2	129.078	130.085	12.609	2.34334e+06	1.72742e+06	2.48729e+06	1.76706e+06	1.44126e+06	1.77362e+06	1.38221e+06	1.43957e+06	1.51655e+06	1.83e+06	1.69788e+06	1.90137e+06	1.86778e+06	1.42723e+06	2.3076e+06	2.07364e+06	1.25451e+06	1.65182e+06	1.10781e+06	1.02995e+06	1.0292e+06	1.43442e+06	1.83879e+06	1.63849e+06	1.33781e+06	1.10949e+06	1.64267e+06	1.04252e+06	1.24041e+06	1.37246e+06	1.43903e+06	1.23809e+06
L(-)-Pipecolinic acid	+	C6H11NO2	129.078	147.112	19.148	1.53805e+07	2.58844e+07	3.95994e+07	1.05996e+07	1.61882e+07	1.81678e+07	1.71098e+07	1.07023e+07	2.15268e+07	2.13395e+07	1.57472e+07	1.96257e+07	2.04616e+07	2.05112e+07	1.78347e+07	2.04954e+07	1.58548e+07	2.61231e+07	1.4088e+07	2.1308e+07	1.9757e+07	2.83533e+07	2.24237e+07	1.57757e+07	1.60014e+07	1.31041e+07	1.64309e+07	1.58708e+07	1.71625e+07	1.91291e+07	1.56459e+07	1.91821e+07
Leucyl-Alanine	+	C9H18N2O3	202.13	203.137	14.296	242905	352563	705612	328335	338686	357895	668809	187328	469296	363674	495893	450349	535947	448107	445044	229252	359592	228025	205982	297953	205794	430942	365093	589666	198671	89703.4	328208	219560	258440	185487	152482	204249
Levetiracetam	+	C8H14N2O2	170.104	171.111	14.629	2.00943e+06	2.4252e+06	1.67778e+06	1.58344e+06	950375	2.7424e+06	3.90109e+06	2.22535e+06	2.64636e+06	4.91794e+06	2.42381e+06	3.27326e+06	679766	3.00545e+06	2.41725e+06	2.36517e+06	3.20625e+06	3.27977e+06	2.44664e+06	1.58348e+06	3.21905e+06	1.7911e+06	1.27787e+06	2.05625e+06	2.92138e+06	2.35625e+06	8.38738e+06	879482	5.6648e+06	1.88439e+06	2.449e+06	1.88427e+06
luguine isomer	+	C19H13NO5	335.077	336.084	14.788	1.73388e+06	1.25641e+06	3.04966e+06	3.10719e+06	1.31233e+06	1.88679e+06	2.25046e+06	1.37538e+06	2.09679e+06	4.73168e+06	1.91415e+06	3.44275e+06	3.44488e+06	2.07742e+06	3.65473e+06	1.96798e+06	3.62347e+06	3.82565e+06	3.10192e+06	3.13177e+06	3.02491e+06	3.52341e+06	3.14249e+06	4.42958e+06	1.87754e+06	1.83755e+06	3.5026e+06	1.34173e+06	2.15541e+06	1.50624e+06	1.16713e+06	1.36768e+06
lys leu isomer	+	C12H25N3O3	259.187	260.195	20.319	345337	134332	120640	252784	179038	231221	174671	100350	232979	278208	173208	293944	221727	170065	268637	171362	328534	274842	283224	153775	327047	289308	246412	239605	207377	166839	261680	135226	171082	127403	208230	209716
LysoPC(18:0/0:0)	+	C26H54NO7P	523.359	524.366	3.967	1.40535e+07	1.83508e+08	1.90399e+08	1.39337e+08	1.81912e+08	2.54746e+08	1.5109e+08	1.60503e+08	1.84962e+08	3.57902e+08	2.47743e+08	3.51711e+08	2.68004e+08	1.89313e+08	1.76549e+08	2.86101e+08	2.1124e+08	2.53636e+08	2.13024e+08	2.59646e+08	2.22371e+08	2.18352e+08	2.51851e+08	1.81293e+08	8.91875e+06	9.59558e+06	1.4569e+08	6.60115e+06	1.53843e+08	1.99003e+08	2.25679e+08	1.73277e+08
LysoPC(18:1(9Z)/0:0)	+	C26H52NO7P	521.344	522.351	3.968	2.35931e+08	1.53594e+08	1.89787e+08	7.40806e+07	1.94177e+08	2.44009e+08	1.64098e+08	1.48542e+08	3.32707e+07	8.39813e+07	2.33789e+08	6.27894e+07	5.19373e+07	3.81878e+07	4.70454e+07	7.78392e+07	5.26965e+07	5.09295e+07	4.05611e+07	7.22642e+07	4.81237e+07	5.00161e+07	4.31242e+07	3.52427e+07	2.16675e+08	1.59801e+08	5.45589e+07	1.85587e+08	1.70109e+08	2.05519e+08	1.49302e+07	8.81089e+06
LysoPC(18:2(9Z,12Z)/0:0)	+	C26H50NO7P	519.328	520.335	4.052	7.04139e+07	40170.5	1.4692e+08	3.81849e+07	5.46335e+07	31777.4	3.35584e+07	6.06526e+07	3.78733e+07	7.98498e+07	4.85745e+07	5.24117e+07	4.53345e+07	3.32605e+07	3.97127e+07	8.09567e+07	3.28838e+07	4.94406e+07	3.53744e+07	6.90186e+07	4.47438e+07	4.52302e+07	4.33696e+07	2.83143e+07	7.56336e+07	4.8165e+07	3.92606e+07	4.70203e+07	4.68187e+07	8.63769e+07	33844.3	6.13824e+07
LysoPC(20:0/0:0)	+	C28H58NO7P	551.39	552.398	3.906	2.09248e+06	1.56382e+06	1.67753e+06	1.61469e+06	2.68406e+06	2.86578e+06	760701	2.37177e+06	749558	1.6473e+06	819530	931384	1.653e+06	1.98309e+06	2.18319e+06	4.73392e+06	485282	1.76701e+06	540129	1.39204e+06	1.03637e+06	1.56743e+06	2.36343e+06	1.18067e+06	1.32087e+06	1.19559e+06	608365	964713	949950	2.00925e+06	1.24265e+06	1.96923e+06
LysoPC(20:1(11Z)/0:0)	+	C28H56NO7P	549.375	550.382	3.918	3.10349e+06	4.80147e+06	3.5663e+06	2.52267e+06	2.80139e+06	4.10542e+06	1.95389e+06	2.19883e+06	853290	1.72823e+06	742345	752534	1.05179e+06	981171	1.25162e+06	1.83169e+06	750312	1.14205e+06	1.1594e+06	1.66309e+06	688399	1.03058e+06	1.12907e+06	695944	1.49308e+06	1.51849e+06	740028	1.7127e+06	1.04531e+06	2.03239e+06	1.93729e+06	1.47052e+06
LysoPC(20:2(11Z,14Z)/0:0)	+	C28H54NO7P	547.36	548.366	3.923	3.10735e+06	2.50022e+06	4.56874e+06	2.21894e+06	2.95879e+06	4.21739e+06	1.2065e+06	2.38489e+06	892794	1.78887e+06	766810	1.18178e+06	1.37083e+06	1.02921e+06	1.80338e+06	2.02077e+06	1.06825e+06	1.21057e+06	725216	1.63554e+06	1.21222e+06	1.03606e+06	1.1206e+06	787861	1.6658e+06	864079	873518	1.76982e+06	1.87041e+06	1.20299e+06	2.63493e+06	1.47052e+06
LysoPC(20:3(8Z,11Z,14Z)/0:0)	+	C28H52NO7P	545.345	546.351	3.888	9.10339e+06	7.41227e+06	4.39751e+06	3.10068e+06	3.01825e+06	5.73593e+06	3.33955e+06	3.10723e+06	2.81613e+06	4.08204e+06	1.33314e+06	2.90914e+06	4.24004e+06	1.99354e+06	2.4292e+06	1.65678e+06	3.12569e+06	1.34705e+06	1.47764e+06	3.36581e+06	1.13114e+06	1.76412e+06	328365	974384	3.96133e+06	1.97381e+06	4.15847e+06	4.21745e+06	7.95071e+06	2.0383e+06	1.95148e+06	2.48258e+06
LysoPC(20:4(5Z,8Z,11Z,14Z)/0:0)	+	C28H50NO7P	543.327	544.335	3.975	4.05769e+07	2.53978e+07	1.09626e+07	5.98433e+06	1.92841e+07	1.77979e+07	1.01968e+07	2.61351e+07	1.78766e+07	2.68871e+07	2.43479e+07	2.55594e+07	1.12519e+07	1.22e+07	9.07003e+06	3.5737e+07	1.66772e+07	1.68815e+07	1.19727e+07	2.87844e+07	2.00597e+07	1.5793e+07	2.31069e+07	1.04215e+07	1.86416e+07	1.93613e+07	1.00306e+07	1.47551e+07	8.49195e+06	3.24017e+07	3.78284e+07	2.18462e+07
LysoPC(22:5(4Z,7Z,10Z,13Z,16Z)/0:0)	+	C30H52NO7P	569.343	570.351	3.873	1.1775e+06	1.71424e+06	1.07921e+06	754608	1.15556e+06	1.24625e+06	829445	1.62642e+06	1.07368e+06	1.29026e+06	772152	835292	600426	367234	643420	1.21924e+06	847090	559013	981071	1.48148e+06	1.30468e+06	545761	1.19093e+06	906916	615888	591300	100646	480544	501408	710374	758938	828086
LysoPC(22:6(4Z,7Z,10Z,13Z,16Z,19Z)/0:0)	+	C30H50NO7P	567.327	568.335	3.932	2.132e+07	1.44368e+07	4.2445e+06	7.78378e+06	1.18818e+07	1.38493e+07	6.29576e+06	1.75861e+07	6.67451e+06	1.15421e+07	1.01646e+07	8.22855e+06	3.54518e+06	3.58813e+06	7.02883e+06	2.11799e+07	4.17231e+06	5.84706e+06	4.1768e+06	7.15968e+06	7.31746e+06	9.68294e+06	1.01305e+07	4.31095e+06	9.6932e+06	9.36488e+06	5.3887e+06	6.33377e+06	1.80117e+06	1.30515e+07	1.58802e+07	1.03173e+07
LysoPC(P-16:0/0:0)	+	C24H50NO6P	479.333	480.34	3.904	567529	385520	413772	267584	366657	363991	187032	332592	62004.8	432780	163146	267200	301097	204294	276466	238745	187316	357048	256122	531652	249365	344142	426643	195450	296803	278336	177095	158611	102040	279813	325214	281040
LysoPC(P-18:0/0:0)	+	C26H54NO6P	507.364	508.371	4.038	433894	479155	404973	226720	464501	595949	290465	348665	338770	627294	410200	444895	378513	208310	351454	685478	238764	482932	418212	736848	345587	384743	559881	315209	214185	305560	251499	277931	165126	326248	334377	298986
LysoPE(22:0/0:0)	+	C27H56NO7P	537.375	538.382	3.936	3.06635e+06	1.88709e+06	1.83567e+06	1.60118e+06	2.32081e+06	2.20432e+06	952555	1.63531e+06	770709	1.56996e+06	1.00954e+06	1.31317e+06	1.06577e+06	808866	1.01623e+06	2.23587e+06	715423	1.50731e+06	1.31618e+06	1.57109e+06	1.07999e+06	1.11346e+06	1.70334e+06	995549	1.09661e+06	926127	574130	890402	573133	1.16277e+06	1.18678e+06	1.08205e+06
Lysyltyrosine	+	C15H23N3O4	309.166	310.173	15.297	165748	222335	430872	377306	181828	335791	293684	247601	242380	527614	351147	446647	642301	450100	265240	209550	362069	506705	353614	422740	503102	328390	300975	362474	254411	321240	327892	262613	366362	274853	258300	316603
m-Coumaric acid	+	C9H8O3	164.046	165.053	11.638	35931	1.62488e+06	37925.8	37609.4	507024	2.3456e+06	690197	134277	265500	134334	450113	397946	546972	170223	393512	725157	533669	475468	629402	1.57848e+06	833779	1.75057e+06	451553	1.54433e+06	78184.1	419483	116119	976530	245157	156390	425017	225850
magellanine isomer	+	C17H25NO2	275.186	276.193	7.796	1.62939e+06	2.14484e+06	1.60494e+06	1.96013e+06	1.90599e+06	2.27426e+06	1.96915e+06	1.4391e+06	1.34228e+06	3.37987e+06	1.5647e+06	2.19209e+06	2.19179e+06	1.80772e+06	2.23702e+06	2.29634e+06	2.73509e+06	2.99371e+06	1.58495e+06	2.08922e+06	2.75707e+06	2.42827e+06	2.13565e+06	2.30983e+06	2.62149e+06	1.58465e+06	2.51951e+06	1.6713e+06	2.36664e+06	1.95976e+06	2.15167e+06	2.42698e+06
2-Isopropylmalic acid	-	C7H12O5	176.068	175.06	12.555	615078	390392	402770	878400	652835	469657	486328	717510	497878	1.35274e+06	508848	583195	487840	98744.9	611469	507223	554555	515729	485350	861738	451067	498643	1.15582e+06	976998	588557	482296	514244	473923	580145	591944	526583	697170
Mecarbam	+	C10H20NO5PS2	329.049	330.057	9.656	40183.6	112574	93902	129267	127065	101615	85042	89002.5	143475	131591	106889	138066	114904	74397.4	79692.2	103849	86329.9	107648	102674	171357	121577	112343	161278	116858	129835	102608	181067	77738.9	105427	115546	126652	121179
Methacholine	+	C8H17NO2	159.125	160.132	14.85	8.07994e+07	2.76085e+07	6.27291e+07	4.79774e+07	2.38239e+07	5.83486e+07	4.29074e+07	4.76218e+07	3.73123e+07	1.4936e+07	3.30148e+07	4.63114e+07	3.39206e+07	1.8487e+07	1.03345e+07	2.30626e+07	3.63248e+07	2.1831e+07	1.91731e+07	4.06317e+07	3.94997e+07	6.8993e+06	2.44373e+07	3.5321e+07	1.16978e+08	1.58279e+08	2.95719e+07	9.22268e+07	5.52175e+07	1.15689e+08	1.25554e+08	8.28156e+07
Methyl cinnamate	+	C10H10O2	162.067	163.074	2.283	134580	157301	130237	100020	106788	84908.5	75231.1	125994	98328.2	199509	105845	3.85932e+06	103819	214238	70386.7	137444	99005	95943.5	91439.9	121516	1.91082e+06	1.14632e+06	135878	53894.4	137935	37971	1.50862e+06	134182	35582.4	133182	138687	76290.4
methyl pantothenate isomer	+	C10H19NO5	233.124	234.131	14.215	199173	219979	395889	229731	90719.9	173572	211352	138748	117365	128588	194602	153057	224651	215675	163967	213168	95416.4	224119	110169	187007	130899	251209	245456	194434	135564	112895	221158	27189.8	99743	25213.1	76731.6	120495
Methylmalonylcarnitine	+	C11H19NO6	261.119	262.126	14.307	6.09599e+06	1.58745e+06	4.05373e+06	2.90345e+06	1.58191e+06	1.46074e+06	2.61249e+06	1.69454e+06	3.98853e+06	5.30959e+06	2.29812e+06	5.67868e+06	4.12829e+06	1.70664e+06	2.07863e+06	1.72209e+06	4.81821e+06	4.53809e+06	3.61215e+06	9.55149e+06	3.00213e+06	5.05756e+06	3.40972e+06	5.03762e+06	8.97457e+06	4.56942e+06	1.45303e+07	4.18077e+06	8.94168e+06	8.08957e+06	4.81163e+06	5.97607e+06
Montecristin	+	C37H66O4	574.491	575.498	2.284	3.22749e+06	4.53506e+06	1.63696e+06	1.25148e+06	4.03687e+06	2.09432e+06	1.89767e+06	2.98214e+06	1.3208e+06	2.52264e+06	1.0318e+06	2.48927e+06	1.76257e+06	1.66701e+06	1.28464e+06	2.84939e+06	1.73636e+06	364249	1.22336e+06	2.28516e+06	1.24379e+06	899728	1.34813e+06	877257	2.56302e+06	692705	1.56084e+06	4.15061e+06	2.75987e+06	3.47984e+06	5.10684e+06	2.38964e+06
Myristoylcarnitine	+	C21H41NO4	371.3	372.308	3.8	4.46287e+06	675678	1.79047e+06	4.97778e+06	1.38423e+06	1.30663e+06	1.30089e+06	5.86941e+06	7.75748e+06	2.04989e+07	2.73264e+07	1.86328e+07	1.61737e+07	3.05109e+07	6.82985e+06	3.06359e+06	1.48238e+07	2.74494e+07	2.22565e+07	4.14999e+07	5.1341e+06	1.53052e+07	6.38934e+06	6.89085e+06	1.22851e+07	7.54831e+06	1.41028e+07	4.69612e+06	1.33687e+07	9.73762e+06	4.8887e+06	5.52436e+06
N-a-Acetyl-L-arginine	+	C8H16N4O3	216.12	217.128	14.555	1.89322e+06	2.56137e+06	2.38566e+06	2.16736e+06	437972	1.01115e+06	1.09196e+06	666342	1.00099e+06	563569	576780	589301	912798	587504	624539	531485	563824	829370	697289	315352	420951	1.69823e+06	1.04512e+06	1.04171e+06	319140	390316	200558	152053	474339	235637	153645	495575
N-Acetylputrescine	+	C6H14N2O	130.11	131.117	14.839	1.11212e+06	1.84289e+06	1.43467e+06	5.8061e+06	1.06232e+06	1.29526e+06	3.08356e+06	933367	1.1149e+06	6.99626e+06	1.2233e+06	1.54972e+06	4.09314e+06	1.62437e+06	4.30688e+06	1.36738e+06	4.05929e+06	3.75892e+06	383055	1.72037e+06	2.04733e+06	1.9894e+06	1.95661e+06	1.02276e+07	1.35737e+06	1.18521e+06	1.43521e+07	1.01774e+06	7.67244e+06	1.04713e+06	1.08447e+06	1.1311e+06
N-Carbamoylsarcosine	+	C4H8N2O3	132.052	133.06	14.506	342561	343258	3.1764e+06	2.14527e+06	1.26413e+06	2.44564e+06	1.19187e+06	1.33054e+06	1.37072e+06	2.31514e+06	1.73631e+06	1.03851e+06	2.13968e+06	1.76904e+06	807196	546416	1.15481e+06	2.93216e+06	2.00684e+06	331190	3.38775e+06	174436	1.96398e+06	3.19374e+06	960703	1.26485e+06	869898	1.77739e+06	1.72039e+06	1.14973e+06	719023	58129.6
N-Methyl-L-isoleucine	+	C7H15NO2	145.109	146.116	10.055	2.3913e+06	4.13702e+06	2.74398e+06	1.78793e+06	1.00729e+06	2.59128e+06	5.96853e+06	4.37115e+06	1.43815e+06	1.50413e+07	2.08792e+06	3.25826e+06	3.67875e+06	2.39439e+06	5.47572e+06	3.90264e+06	3.35851e+06	2.1658e+06	4.43794e+06	1.8623e+06	3.23708e+06	2.5352e+06	3.82737e+06	3.01535e+06	3.40855e+06	2.22824e+06	1.86603e+06	7.7201e+06	2.55795e+06	4.16973e+06	6.35984e+06	3.74279e+06
N-Methylethanolaminium phosphate	+	C3H10NO4P	155.034	156.041	17.911	8.57345e+06	3.69201e+06	4.24726e+06	7.8549e+06	4.0406e+06	5.43613e+06	5.08269e+06	7.36234e+06	6.05451e+06	5.21288e+06	5.77632e+06	4.48607e+06	7.71863e+06	6.44037e+06	6.61104e+06	6.26288e+06	5.871e+06	6.73603e+06	5.33264e+06	9.03346e+06	6.05112e+06	8.38413e+06	9.60488e+06	7.44488e+06	8.94098e+06	9.63891e+06	9.93511e+06	3.54217e+06	7.60983e+06	8.5285e+06	8.82795e+06	6.34687e+06
N-Methylnicotinamide	+	C7H8N2O	136.063	137.07	17.716	1.3282e+07	1.38645e+07	1.51259e+07	2.22327e+07	1.73628e+07	1.87804e+07	2.88304e+07	1.75918e+07	3.50242e+07	3.17845e+07	3.46044e+07	4.09452e+07	4.786e+07	3.80134e+07	1.60538e+07	2.45382e+07	2.3121e+07	2.96676e+07	2.22082e+07	2.5473e+07	3.25285e+07	3.18798e+07	2.09159e+07	1.69266e+07	1.2501e+07	1.52013e+07	5.95231e+06	1.46142e+07	2.2889e+07	1.49557e+07	1.41368e+07	1.24252e+07
N,N-Diethylethanolamine	+	C6H15NO	117.114	118.121	11.588	1.18158e+06	1.74346e+06	2.22063e+06	2.6106e+06	1.09684e+06	2.06267e+06	961311	1.46908e+06	1.81791e+06	2.63405e+06	1.58064e+06	2.27829e+06	2.81869e+06	1.95967e+06	2.54492e+06	2.03403e+06	1.65649e+06	2.29523e+06	1.45653e+06	691856	1.58453e+06	1.19598e+06	1.00384e+06	2.99944e+06	1.89251e+06	748864	2.01556e+06	1.1309e+06	2.80943e+06	1.71384e+06	1.46962e+06	1.34713e+06
N,N-Dimethyl-p-phenylenediamine	+	C8H12N2	136.099	137.106	2.753	1.05398e+06	848968	870573	6.01457e+07	684214	1.12633e+06	4.61813e+06	690309	2.74156e+07	8.74971e+06	813655	1.28453e+06	2.22781e+07	777636	7.02654e+06	957571	750714	2.28472e+06	846318	1.03125e+06	1.18369e+06	4.34516e+06	841016	5.95986e+07	887334	600773	7.95743e+07	706098	1.24015e+07	885946	1.02691e+06	819374
N,N-Dimethylaniline	+	C8H11N	121.088	122.095	7.852	2.83695e+07	2.26416e+07	2.76034e+07	7.28292e+07	1.62655e+07	2.89233e+07	4.43323e+07	2.28411e+07	7.10161e+07	6.02058e+07	2.10804e+07	3.7629e+07	7.63833e+07	3.15735e+07	6.45541e+07	1.77697e+07	2.94356e+07	2.27257e+07	2.41608e+07	3.04446e+07	3.25181e+07	4.07084e+07	2.84163e+07	9.20005e+07	3.38788e+07	2.46347e+07	9.4016e+07	2.59948e+07	8.05293e+07	2.93777e+07	3.47326e+07	2.79511e+07
N,N-Dimethylformamide	+	C3H7NO	73.0521	74.0594	14.079	5.93809e+06	3.20759e+06	1.16405e+07	9.46061e+06	6.13019e+06	8.41164e+06	1.00782e+07	4.86793e+06	8.97791e+06	1.00677e+07	6.29813e+06	8.34234e+06	1.18734e+07	2.81563e+06	3.7605e+06	2.60238e+06	7.67807e+06	5.27153e+06	6.26321e+06	985837	9.41566e+06	1.68837e+06	8.35631e+06	1.62649e+07	7.91408e+06	1.27106e+06	1.41121e+07	2.9609e+06	1.32796e+07	7.14718e+06	7.87559e+06	3.91786e+06
N1-Methyl-4-pyridone-3-carboxamide	+	C7H8N2O2	152.057	153.065	4.188	1.51227e+06	536697	1.65603e+06	1.36208e+06	874374	693315	700473	846450	1.83582e+06	3.30772e+06	2.51638e+06	3.37315e+06	2.77026e+06	2.06972e+06	1.40743e+06	1.12341e+06	1.72976e+06	2.10949e+06	1.63284e+06	2.32441e+06	1.2239e+06	2.32438e+06	1.96538e+06	1.09291e+06	1.47732e+06	1.60689e+06	1.45057e+06	1.45664e+06	2.10708e+06	2.54254e+06	1.45183e+06	1.23869e+06
N2-Acetylornithine	+	C7H14N2O3	174.099	175.106	14.863	813762	1.99375e+06	521301	285567	388536	120715	270354	642393	346503	230142	552413	374941	303962	243014	268575	555194	149137	324842	61067.5	362866	302374	296491	297424	220760	92310.7	94462.2	280389	269036	252720	1.10592e+06	541864	747981
N6-Galacturonyl-L-lysine	+	C12H22N2O8	322.135	323.142	14.85	253913	216872	493311	434938	90841.1	367796	340425	154824	273125	231454	269122	103981	439790	219981	410814	444201	224421	310568	273212	343765	98786.1	296535	301165	361636	315927	315424	515014	192100	339561	200257	105822	300871
N6,N6,N6-Trimethyl-L-lysine	+	C9H20N2O2	188.151	189.158	19.814	5.66379e+06	3.04034e+06	2.24279e+06	6.42451e+06	4.81665e+06	5.75317e+06	3.58664e+06	4.87707e+06	7.00808e+06	7.59138e+06	5.83529e+06	8.287e+06	7.08344e+06	5.95697e+06	5.87061e+06	5.67698e+06	5.65275e+06	5.60147e+06	4.06481e+06	6.22327e+06	8.6749e+06	4.52991e+06	6.58969e+06	7.26777e+06	8.02444e+06	7.82635e+06	8.18582e+06	4.63247e+06	4.76882e+06	7.28185e+06	7.5996e+06	4.81759e+06
NAD	+	C21H27N7O14P2	663.103	664.11	14.718	3.47e+07	2.28027e+07	5.27481e+07	5.02365e+07	2.57762e+07	3.95494e+07	3.44618e+07	1.9724e+07	4.23517e+07	5.22846e+07	3.80247e+07	5.06366e+07	4.37592e+07	2.99447e+07	4.45126e+07	2.94503e+07	2.81493e+07	4.27923e+07	3.57917e+07	3.52506e+07	4.34854e+07	4.63694e+07	4.75681e+07	4.86477e+07	5.23129e+07	4.79106e+07	6.9161e+07	3.43777e+07	5.37933e+07	4.30034e+07	4.10536e+07	4.73564e+07
NADP	+	C21H28N7O17P3	743.068	744.076	14.797	2.4866e+06	1.96677e+06	2.90081e+06	1.26815e+06	1.45854e+06	1.70089e+06	2.14816e+06	988293	1.18215e+06	2.25649e+06	1.88712e+06	2.08588e+06	1.87061e+06	1.27636e+06	986981	1.50218e+06	1.22604e+06	1.74128e+06	1.23322e+06	1.04096e+06	1.06267e+06	1.52195e+06	1.93607e+06	2.05906e+06	2.68106e+06	2.26997e+06	2.26839e+06	2.48117e+06	2.04883e+06	2.33675e+06	1.47484e+06	2.62473e+06
Neuraminic acid	+	C9H17NO8	267.094	268.102	7.928	2.41638e+08	2.15575e+08	2.52624e+08	1.36882e+08	1.05939e+08	1.92232e+08	1.87135e+08	2.51434e+08	1.46499e+08	3.34553e+08	1.7852e+08	2.82557e+08	2.89668e+08	1.28089e+08	1.45617e+08	2.67678e+08	1.70893e+08	2.36037e+08	1.92996e+08	2.94489e+08	2.37021e+08	2.51747e+08	1.8064e+08	7.13278e+07	2.61698e+08	1.75343e+08	1.07298e+08	1.67367e+08	2.05873e+08	2.6848e+08	2.03824e+08	2.52115e+08
Niacinamide	+	C6H6N2O	122.047	123.054	3.779	5.80451e+07	6.01582e+07	8.22784e+07	2.39304e+07	6.05778e+07	4.81145e+07	2.14293e+07	1.51085e+08	1.89501e+07	1.86391e+08	3.4753e+07	7.55673e+07	7.1985e+07	5.28799e+07	4.48708e+07	7.97551e+07	8.72455e+07	9.73715e+07	2.4371e+07	1.76413e+08	7.2112e+07	5.66566e+07	7.55296e+07	6.05013e+07	5.268e+07	4.25894e+07	7.6208e+07	5.90414e+07	9.28563e+07	4.9044e+07	3.77523e+07	2.76865e+07
Nicotinamide	+	C6H6N2O	122.047	123.054	14.733	1.11264e+08	8.31341e+07	1.55581e+08	1.47475e+08	8.34835e+07	1.11227e+08	1.03242e+08	5.86796e+07	1.17577e+08	1.6253e+08	1.02705e+08	1.44549e+08	1.44132e+08	8.79315e+07	1.22803e+08	9.90248e+07	8.89626e+07	1.31645e+08	9.90978e+07	1.07135e+08	1.15912e+08	1.22519e+08	1.22878e+08	1.48662e+08	1.65293e+08	1.35947e+08	1.38849e+08	9.94489e+07	1.52801e+08	1.22657e+08	1.17719e+08	1.36524e+08
Nonoxynol-9	+	C19H32O3	308.233	309.24	1.923	128479	92226.3	75900.1	61368.5	66400.7	60144.3	113843	32995.1	32279.3	47577.8	29136.9	31137	48506.3	28192.2	18634.4	13646.3	69640.4	36699.5	40011.9	76444.8	26095.1	28724.8	29848.9	11373.9	77569	67580.9	38769.3	68252.3	41246.1	22205.2	66556.7	44442.8
o-phospho-4-hydroxy-threonine isomer	+	C4H10NO7P	215.018	216.026	11.631	1.49481e+07	9.95178e+06	5.18122e+07	3.4909e+07	1.51817e+07	1.60087e+07	1.80971e+07	1.45355e+07	2.39846e+07	3.1195e+07	1.16522e+07	2.02545e+07	3.22563e+07	1.05219e+07	2.1464e+07	1.91788e+07	2.02982e+07	2.69916e+07	1.47782e+07	1.39628e+07	2.03267e+07	1.77809e+07	1.04854e+07	2.93022e+07	1.8349e+07	1.48498e+07	3.48109e+07	1.00582e+07	3.08186e+07	1.18421e+07	1.35749e+07	1.57128e+07
Octadecanamide	+	C18H37NO	283.285	284.292	2.293	160663	137335	188679	42501.8	136970	157045	87186.6	164445	47412.8	234956	59121.9	92900.1	116538	118970	112059	169225	149125	133485	138268	91050	143261	108427	165838	135663	181193	89982.9	33101.8	114105	66223.3	120673	118901	200773
Octanoylcarnitine	+	C15H29NO4	287.207	288.214	6.916	1.07438e+06	6.34119e+06	382889	742817	174501	1.47707e+07	2.83229e+06	831939	626858	1.53051e+06	1.4141e+06	1.89901e+06	1.15906e+06	1.90813e+06	809674	3.21555e+06	1.00058e+06	1.66342e+06	1.54817e+06	3.12762e+06	6.2379e+06	1.20761e+06	543584	949190	1.26348e+06	762680	2.81656e+06	1.13918e+07	2.89374e+06	763279	3.20449e+06	675806
Octyl decyl phthalate	+	C26H42O4	418.304	419.312	6.552	8.02005e+08	4.84471e+08	6.12298e+08	5.09006e+08	6.0176e+08	7.46498e+08	4.86619e+08	5.83874e+08	5.25965e+08	1.25748e+09	5.15063e+08	8.34912e+08	6.90219e+08	5.67189e+08	5.86207e+08	7.91424e+08	7.01571e+08	7.85616e+08	5.82164e+08	7.15283e+08	7.34471e+08	6.12277e+08	6.41687e+08	6.4543e+08	9.14354e+08	5.10056e+08	7.48711e+08	5.91635e+08	6.66917e+08	6.93454e+08	8.62554e+08	7.07342e+08
Heptanoic acid	-	C7H14O2	130.099	129.092	3.681	283227	486922	153259	466830	429727	449092	461523	551751	504061	422199	453702	648313	456405	481899	472699	347606	557040	515762	391023	329087	520528	567037	345006	615696	558222	319672	584672	476304	664531	638257	394127	497241
4-Trimethylammoniobutanoic acid	+	C7H15NO2	145.109	146.116	14.726	7.36587e+07	4.21349e+07	6.03888e+07	4.13984e+07	2.34572e+07	3.34166e+07	3.31108e+07	2.24294e+07	3.09221e+07	5.61637e+07	3.7027e+07	3.55045e+07	4.08426e+07	3.46927e+07	3.53135e+07	5.10577e+07	2.97142e+07	4.39431e+07	3.51812e+07	3.95374e+07	4.5485e+07	4.01946e+07	4.47816e+07	3.81927e+07	4.31965e+07	4.86039e+07	6.27795e+07	3.16707e+07	2.83313e+07	3.92043e+07	3.68442e+07	3.28755e+07
Oxidized glutathione	+	C20H32N6O12S2	612.146	613.154	14.81	5.42847e+07	4.37169e+07	7.05454e+07	5.7628e+07	4.33079e+07	4.9207e+07	4.38896e+07	3.026e+07	4.39368e+07	6.09836e+07	5.38116e+07	6.9478e+07	6.46251e+07	3.98761e+07	6.13327e+07	6.34414e+07	4.34729e+07	6.59678e+07	4.59008e+07	5.45247e+07	5.17208e+07	5.83614e+07	4.90248e+07	5.67785e+07	5.80961e+07	4.4851e+07	6.06892e+07	3.63259e+07	5.4214e+07	5.19653e+07	4.3178e+07	5.59541e+07
Palmitoylcarnitine	+	C23H45NO4	399.331	400.339	3.773	6.69399e+06	2.58602e+06	4.6544e+06	1.04152e+07	2.63501e+06	1.78484e+06	3.40878e+06	7.07764e+06	2.24514e+07	4.80087e+07	6.54198e+07	4.23918e+07	4.04481e+07	7.55612e+07	1.63375e+07	1.52527e+07	3.70438e+07	7.30792e+07	6.82236e+07	8.68556e+07	3.03226e+07	3.89172e+07	2.00417e+07	1.60371e+07	3.16533e+07	1.88702e+07	2.27917e+07	2.05322e+07	2.29861e+07	3.22193e+07	2.12028e+07	1.02383e+07
palythinol isomer	+	C13H22N2O6	302.15	303.157	13.712	1.20444e+06	952342	793142	599898	1.09259e+06	1.58373e+06	1.22401e+06	1.65495e+06	384651	1.06851e+06	1.10304e+06	1.38809e+06	968191	918035	679509	1.66184e+06	590618	991023	1.2537e+06	1.65379e+06	1.31807e+06	1.22275e+06	1.74524e+06	787546	1.29508e+06	1.35462e+06	1.27372e+06	1.57219e+06	1.00636e+06	2.01727e+06	2.95928e+06	1.32389e+06
PC(14:0/16:0)	+	C38H76NO8P	705.526	706.533	3.742	1.64945e+06	1.63435e+06	1.3113e+06	562514	1.06214e+06	1.83402e+06	763488	1.37972e+06	505998	411552	418687	529298	470429	384385	525507	1.05692e+06	685857	769426	1.05694e+06	782223	375851	750506	1.01461e+06	789616	681135	406943	440952	503090	197234	456318	214109	702704
PC(16:0/16:0)	+	C40H80NO8P	733.558	734.564	2.857	8.88981e+06	2.41046e+06	2.39036e+06	1.49575e+06	6.49443e+06	2.62908e+06	2.24709e+06	7.1563e+06	4.65025e+06	7.34222e+06	1.65005e+06	4.57676e+06	3.01627e+06	2.97318e+06	3.58265e+06	8.76946e+06	4.31172e+06	6.9067e+06	7.15119e+06	51965.6	6.24446e+06	5.42073e+06	8.65292e+06	6.4507e+06	3.7896e+06	5.26513e+06	6.59191e+06	4.6337e+06	2.36663e+06	5.96895e+06	7.34239e+06	5.20707e+06
PC(16:0/16:1(9Z))	+	C40H78NO8P	731.54	732.547	2.854	8.63554e+07	1.10039e+08	9.52715e+07	7.26219e+07	7.32291e+07	7.42488e+07	6.47512e+07	5.26894e+07	1.5271e+07	2.07279e+07	1.2496e+07	1.18713e+07	2.29961e+07	1.65352e+07	1.79234e+07	1.54315e+07	2.42425e+07	1.5063e+07	1.62886e+07	7.34387e+06	1.41357e+07	1.17332e+07	1.86215e+07	1.5425e+07	2.32814e+07	1.37571e+07	1.76839e+07	1.94108e+07	2.8464e+07	2.18357e+07	2.37837e+07	2.12344e+07
PC(16:1(9Z)/14:0)	+	C38H74NO8P	703.509	704.517	2.855	1.62866e+06	2.74598e+06	2.42498e+06	1.02352e+06	1.57636e+06	1.9523e+06	1.3929e+06	1.38489e+06	118034	123069	87846.8	102863	227246	163595	78339.4	105731	165998	117581	194766	145900	519269	110903	169674	813836	130813	105476	106435	127474	132942	92843.2	173472	96530.4
PC(18:0/18:2(9Z,12Z))	+	C44H84NO8P	785.586	786.593	2.929	1.08976e+08	1.09243e+08	8.42864e+07	8.08305e+07	1.44226e+08	7.8474e+07	1.73403e+07	8.40861e+07	1.04066e+08	1.25717e+08	1.21492e+08	1.42139e+08	9.03125e+07	1.68122e+07	1.22932e+08	1.65542e+08	9.06533e+07	9.82935e+07	8.89542e+07	3.42326e+07	7.93258e+07	8.20763e+07	7.56336e+07	7.98389e+07	1.08037e+08	7.26735e+07	6.50425e+07	8.91398e+07	1.00634e+08	1.05309e+08	1.31332e+08	2.74202e+07
PC(18:1(9Z)/20:2(11Z,14Z))	+	C46H86NO8P	811.601	812.607	2.861	1.71005e+07	2.04949e+07	1.30438e+07	1.02684e+07	1.91344e+07	1.91137e+07	1.93673e+07	1.16819e+07	7.03088e+06	4.07789e+07	3.14366e+07	1.49661e+07	3.45677e+07	1.14942e+07	8.69552e+06	2.6872e+07	3.22974e+07	2.89607e+07	2.84699e+07	7.72199e+06	2.64166e+07	2.36535e+07	8.71508e+06	2.65565e+07	2.94518e+07	1.51877e+07	2.53062e+07	2.2525e+07	3.63932e+07	3.43946e+07	3.01759e+07	2.72795e+07
PC(18:1(9Z)/22:5(7Z,10Z,13Z,16Z,19Z))	+	C48H84NO8P	833.586	834.593	2.841	5.92652e+07	1.85944e+07	1.254e+07	2.81667e+07	5.57302e+07	3.12755e+07	6.52496e+06	1.61845e+07	2.47933e+07	8.26364e+07	7.47684e+07	7.97653e+07	7.13931e+07	5.23326e+07	4.87986e+07	8.07594e+07	8.14067e+07	5.32448e+07	75794.8	4.49949e+07	6.0661e+07	6.18683e+07	2.61221e+07	5.86458e+07	4.30793e+07	3.91586e+07	4.33742e+07	3.25424e+07	3.61917e+07	73233	4.8416e+07	3.79125e+07
PC(18:2(9Z,12Z)/16:0)	+	C42H80NO8P	757.555	758.563	2.849	5.82225e+08	3.34214e+08	3.61806e+08	4.49106e+08	4.42486e+08	3.93021e+08	2.46442e+08	4.49116e+08	2.69792e+08	5.64865e+08	3.26729e+08	3.17768e+08	3.69248e+08	3.13436e+08	4.56989e+08	7.01688e+08	2.78931e+08	4.17895e+08	3.25961e+08	2.67431e+08	3.15816e+08	3.17902e+08	1.29567e+08	3.31188e+08	5.16726e+08	3.28588e+08	5.27908e+08	4.3465e+08	5.57666e+08	4.88018e+08	5.16144e+08	4.1672e+08
PC(18:2(9Z,12Z)/16:1(9Z))	+	C42H78NO8P	755.54	756.547	2.846	7.05021e+07	2.59217e+07	5.53017e+07	7.49995e+07	6.5584e+07	5.84383e+07	3.59631e+07	6.35179e+07	2.67363e+07	5.30208e+07	2.92237e+07	2.83608e+07	2.5473e+07	3.75155e+07	5.71269e+07	5.98723e+07	2.88146e+07	5.99962e+07	3.60741e+07	3.60208e+07	4.70906e+07	4.77956e+07	2.90701e+07	5.15578e+07	7.07224e+07	5.37018e+07	5.56489e+07	3.80988e+07	6.84136e+07	5.81798e+07	6.54192e+07	6.17001e+07
PC(18:2(9Z,12Z)/17:0)	+	C43H82NO8P	771.571	772.578	2.872	4.50066e+06	2.84549e+06	2.5397e+06	3.48842e+06	4.63542e+06	2.8434e+06	44859.6	2.6453e+06	2.19547e+06	4.05281e+06	2.86199e+06	2.5334e+06	2.61274e+06	2.5743e+06	743865	5.70468e+06	496064	1.04136e+06	3.27973e+06	2.25551e+06	65633.8	2.8736e+06	4.04697e+06	3.18698e+06	3.771e+06	1.73869e+06	3.00234e+06	2.68315e+06	74138.5	1.16439e+06	1.51435e+06	3.57605e+06
PC(18:2(9Z,12Z)/20:4(5Z,8Z,11Z,14Z))	+	C46H80NO8P	805.554	806.562	2.847	5.40119e+08	2.92851e+08	3.31491e+08	3.13554e+08	4.26897e+08	3.44206e+08	2.77678e+08	3.99831e+08	4.77564e+08	6.73391e+08	4.5999e+08	4.88674e+08	4.54085e+08	3.89756e+08	4.6055e+08	5.57514e+08	4.71585e+08	5.85196e+08	4.77756e+08	3.55254e+08	5.21584e+08	5.02425e+08	6.14506e+08	5.19213e+08	5.39086e+08	4.19056e+08	5.90081e+08	3.5038e+08	4.39437e+08	4.41452e+08	6.11162e+08	4.34957e+08
PC(18:3(9Z,12Z,15Z)/20:5(5Z,8Z,11Z,14Z,17Z))	+	C46H76NO8P	801.524	802.529	2.858	334544	201310	579656	522040	842733	298730	90634.6	315696	312525	328941	436067	111969	459344	294857	331360	396615	107027	553785	381324	220521	500760	412867	628667	594296	384207	610107	258622	337558	511420	167353	332137	376000
PC(20:5(5Z,8Z,11Z,14Z,17Z)/15:0)	+	C43H76NO8P	765.531	766.532	2.913	8.20999e+06	7.35087e+06	5.0154e+06	5.00562e+06	8.66837e+06	1.30531e+06	1.859e+06	3.87989e+06	994392	137587	2.76143e+06	7.69749e+06	8.67797e+06	1.2889e+06	6.61095e+06	8.04243e+06	7.90559e+06	1.17451e+06	1.55064e+06	7.15633e+06	9.64514e+06	7.62229e+06	1.37679e+07	195069	6.79507e+06	97767.5	6.42391e+06	5.40855e+06	6.36411e+06	8.19166e+06	7.2749e+06	7.81632e+06
PE (39:7)	+	C44H74NO8P	775.508	776.515	2.763	487674	292095	244794	227317	361567	310318	205366	331947	261277	242408	142805	272246	129062	208382	240854	245842	132924	292402	270962	308902	136642	232633	260794	118537	520168	187417	280029	220338	186592	276075	404394	103352
PE(16:1(9Z)/22:0)	+	C43H84NO8P	773.589	774.595	3.739	514382	1.76539e+06	1.11259e+06	602683	1.12512e+06	800593	823915	836781	308226	900015	561015	593507	470309	355482	381509	1.19898e+06	426686	464727	1.01704e+06	579175	623953	551701	688774	837832	780790	621264	383012	559844	505192	303005	406204	664818
PE(20:0/22:5(7Z,10Z,13Z,16Z,19Z))	+	C47H84NO8P	821.586	822.593	3.739	150909	208232	330702	90364.2	525026	225153	151378	327031	165665	675032	296348	200624	334422	64310	504499	246539	200293	182732	875966	702134	575444	237846	403668	859123	104115	118995	156174	122786	85838.4	107975	177423	301304
PE(20:3(8Z,11Z,14Z)/18:0)	+	C43H80NO8P	769.559	770.564	2.879	4.50066e+06	4.28367e+06	924361	3.72567e+06	4.64153e+06	1.31574e+06	1.89732e+06	3.52895e+06	2.11426e+06	4.50716e+06	2.86199e+06	3.52997e+06	1.02802e+06	2.46839e+06	3.15003e+06	5.57699e+06	2.07447e+06	3.82943e+06	3.34061e+06	589791	2.75737e+06	2.8736e+06	1.84715e+06	3.18698e+06	3.4205e+06	2.58869e+06	3.02381e+06	1.77368e+06	1.03688e+06	3.17502e+06	3.43565e+06	3.30174e+06
PE(20:4(8Z,11Z,14Z,17Z)/22:0)	+	C47H86NO8P	823.601	824.609	3.613	856179	242763	172550	64694.2	274569	323949	222294	340083	372938	935549	268522	456857	224940	410085	26239.8	1.16042e+06	43704	738076	46742.5	486573	635600	587265	30116.3	411032	362781	142641	325540	162111	130311	275517	237511	515649
PE(22:1(13Z)/18:1(9Z))	+	C45H86NO8P	799.603	800.61	3.726	791081	626746	493423	257622	666079	659335	118686	700986	127384	349895	210498	334912	178585	495339	571308	1.31983e+06	56048.1	578926	302673	128620	200287	401399	241841	350908	181141	178501	161155	267450	140525	270012	154227	466166
PE(22:2(13Z,16Z)/18:1(11Z))	+	C45H84NO8P	797.587	798.594	3.738	823740	939002	798049	463027	862068	840554	560144	17635.3	596160	1.04927e+06	432712	464608	287534	519387	380296	426105	189193	306289	644019	420506	279468	349191	565089	438836	548969	289579	772782	784294	1.05745e+06	1.02836e+06	1.10975e+06	1.01841e+06
PE(22:4(7Z,10Z,13Z,16Z)/20:3(5Z,8Z,11Z))	+	C47H80NO8P	817.554	818.561	3.738	1.05508e+06	514058	1.15853e+06	368318	1.31677e+06	712344	407931	901001	742348	497511	1.90828e+06	1.61417e+06	436961	555216	1.3573e+06	1.00597e+06	521383	941816	786520	789745	696991	1.90602e+06	2.63646e+06	2.47923e+06	907880	1.16661e+06	986958	760531	274399	962953	1.14473e+06	1.32186e+06
phosphonoacetaldehyde	+	C2H5O4P	123.991	124.999	2.844	2.06442e+06	6.80099e+06	842237	6.68798e+06	7.42779e+06	7.85962e+06	5.92576e+06	7.44418e+06	5.60453e+06	3.32902e+06	6.40504e+06	7.50952e+06	8.31502e+06	5.96822e+06	7.50204e+06	8.01931e+06	7.43896e+06	2.88748e+06	1.63319e+06	8.1447e+06	4.16804e+06	7.24285e+06	8.46997e+06	7.6719e+06	9.62154e+06	6.86792e+06	2.03968e+06	7.30555e+06	8.69948e+06	5.3627e+06	9.69586e+06	8.93536e+06
Phosphorylcholine	+	C5H14NO4P	183.064	184.072	15.654	4.30987e+07	8.0395e+07	1.55157e+08	1.34741e+08	9.14128e+07	5.87519e+07	1.36701e+08	2.71293e+07	1.95057e+08	4.29503e+07	7.81579e+07	2.52662e+08	3.01872e+08	1.34436e+08	1.02349e+08	5.47737e+07	2.15165e+08	1.31145e+08	1.51228e+08	2.09325e+07	1.07616e+08	2.78256e+08	1.86926e+08	1.29845e+08	9.46479e+07	8.93734e+07	2.11247e+08	1.42481e+08	2.02175e+08	1.61726e+08	1.30621e+08	9.09064e+07
Phytosphingosine	+	C18H39NO3	317.29	318.298	3.829	412687	794272	451257	287821	316962	321144	173975	507549	503749	1.2665e+06	500159	714397	916600	833587	450170	183695	509715	585113	148389	933011	510298	975313	656808	529100	480609	444070	359099	639625	235905	498988	409380	96480.3
PI(18:0/20:4(8Z,11Z,14Z,17Z))	+	C47H83O13P	886.549	887.557	3.732	634145	337811	370249	235757	556933	588690	425672	511792	585339	968907	543070	829432	623091	474538	248390	421485	933686	947873	588449	1.00424e+06	769648	641253	667801	680704	788659	554064	73526.7	573845	135290	775555	837283	670615
Piperenol A	+	C21H20O7	384.118	385.125	14.449	1.89004e+06	5.95369e+06	4.45462e+06	2.26226e+06	1.51934e+06	1.07612e+07	7.80525e+06	1.40161e+06	1.77676e+06	1.80696e+06	2.08899e+06	723667	2.27452e+06	2.17975e+06	1.67372e+06	4.55758e+06	1.2203e+06	3.29062e+06	2.63914e+06	1.56946e+06	5.21268e+06	2.70359e+06	2.88628e+06	3.6459e+06	1.6047e+06	1.85061e+06	1.95149e+06	4.29185e+06	2.8226e+06	1.35632e+06	3.23667e+06	1.97301e+06
Proline	+	C5H9NO2	115.062	116.07	14.362	406788	1.31485e+06	2.5485e+06	1.39747e+06	475084	1.30333e+06	1.89762e+06	440296	305614	709147	572636	557178	1.13971e+06	1.12872e+06	785745	385615	1.1129e+06	774672	1.02984e+06	1.0711e+06	2.40416e+06	2.14319e+06	424755	1.28041e+06	376728	1.0622e+06	1.88738e+06	778017	1.30114e+06	83848.7	661416	2.12901e+06
Proline betaine	+	C7H13NO2	143.093	144.101	11.115	462489	109367	170427	211590	353916	693298	518992	248737	538755	788404	561481	733550	592133	667828	690450	950002	584250	522683	392743	880275	524538	126572	235420	502564	965305	1.42345e+06	2.07173e+06	961944	813546	808922	1.18488e+06	578377
Propionylcarnitine	+	C10H19NO4	217.13	218.137	10.998	4.41827e+06	3.38157e+06	785769	3.81764e+06	2.73124e+06	1.37206e+07	6.88806e+06	3.34546e+06	3.12183e+06	6.83691e+06	2.96326e+06	8.59356e+06	4.35491e+06	1.93898e+06	3.16244e+06	8.82464e+06	5.34849e+06	3.89087e+06	2.67374e+06	8.16762e+06	1.42612e+07	5.91821e+06	3.8026e+06	4.4539e+06	1.32505e+07	1.43666e+07	1.38747e+07	2.70055e+07	1.75815e+07	1.20663e+07	2.37498e+07	1.21201e+07
PS(18:0/20:3(8Z,11Z,14Z))	+	C44H80NO10P	813.545	814.552	2.76	262274	121880	271808	260811	205360	206342	70768.1	87907.2	178935	200622	154420	159320	174700	102411	115731	144653	80820.8	104003	682835	236252	223524	794285	421429	664208	318008	524252	813764	161577	383910	344071	306842	543848
PS(18:0/22:6(4Z,7Z,10Z,13Z,16Z,19Z))	+	C46H78NO10P	835.528	836.535	2.588	2.9195e+06	2.19097e+06	474117	1.82968e+06	2.29863e+06	3.21904e+06	1.65481e+06	2.29843e+06	2.28506e+06	2.36529e+06	3.45375e+06	4.03565e+06	2.28581e+06	2.9272e+06	1.7993e+06	3.07912e+06	1.70644e+06	2.17762e+06	2.42807e+06	2.38025e+06	2.18493e+06	1.75566e+06	2.55574e+06	871993	2.46289e+06	2.43732e+06	689117	2.26662e+06	1.33365e+06	2.03469e+06	2.62243e+06	2.03265e+06
Pyroglutamic acid	+	C5H7NO3	129.041	147.075	14.421	8.74933e+07	1.23236e+08	2.22566e+08	1.4992e+08	9.54603e+07	1.44895e+08	1.54613e+08	7.03986e+07	1.36276e+08	2.06074e+08	1.20502e+08	1.74362e+08	1.88968e+08	1.32509e+08	1.51817e+08	1.75536e+08	1.45139e+08	1.95683e+08	1.36632e+08	1.48641e+08	1.95266e+08	1.94419e+08	1.55512e+08	2.31818e+08	1.59398e+08	1.30951e+08	2.53663e+08	1.38481e+08	2.03604e+08	1.58864e+08	1.95997e+08	1.52683e+08
Quinoline	+	C9H7N	129.057	130.064	9.568	162545	346576	266836	215484	385864	588574	312593	183887	329715	224421	213620	281411	268391	135609	113906	313513	187460	274313	208269	216448	321577	193913	191708	220058	171475	165291	189649	173753	244287	154588	320695	178345
Quinone	+	C6H4O2	108.02	109.027	14.805	1.94659e+06	1.55156e+06	49451.9	2.3004e+06	2.00674e+06	2.53864e+06	3.50976e+06	1.31961e+06	1.47815e+06	1.25945e+06	1.68648e+06	2.3068e+06	2.98623e+06	1.45213e+06	1.20263e+06	2.04617e+06	1.02332e+06	1.854e+06	1.88936e+06	1.24235e+06	2.31341e+06	1.60323e+06	1.95126e+06	1.87747e+06	967243	77272.7	75878.7	1.76802e+06	1.574e+06	1.88293e+06	438056	2.09491e+06
Retinal	+	C20H28O	284.212	285.219	2.281	105720	300972	181287	365799	399786	479448	103242	230923	72145.2	191534	83585.8	66516.5	72035.7	100891	39459.8	268594	64765.9	145237	67583.1	149160	126923	38262.4	195126	81468.7	216610	59646.1	78885	113396	52517.5	138030	212951	208852
Rhodamine 6G	+	C28H30N2O3	442.222	443.229	3.745	558122	1.45556e+07	3.70912e+06	3.85326e+06	4.59155e+06	5.86209e+06	725967	177817	582555	1.82885e+08	823462	5.53185e+06	2.42552e+06	9.47469e+06	4.4315e+06	6.64049e+06	1.6301e+06	873533	6.46052e+06	5.35626e+06	2.29152e+06	945941	1.98386e+06	2.01317e+06	6.72457e+06	9.31851e+06	2.49029e+06	9.56891e+06	6.69997e+06	3.44737e+06	6.51716e+06	7.24109e+07
Riboflavin	+	C17H20N4O6	376.135	377.142	8.637	154241	263651	211893	83992.9	189134	518515	203350	181329	135461	151370	165719	154714	227505	267365	172274	670352	130889	173414	187390	214937	409503	170831	197611	125054	136727	220323	48007.7	335376	95267.8	115356	327288	194248
S-adenosyl-L-methioninamine	+	C14H23N6O3S	355.158	356.166	2.458	136291	106251	114948	96072.3	85859.7	205944	142160	77527.9	82224.8	159294	111021	188806	120273	105092	108930	192780	131915	119592	134067	115079	221902	124108	118389	109859	4.56748e+06	5.8688e+06	109351	1.18187e+06	113855	8.15222e+06	8.48818e+06	3.33859e+06
S-Adenosylmethionine	+	C15H22N6O5S	398.134	399.141	16.65	7.87947e+06	5.54452e+06	1.06183e+07	1.46125e+07	8.13711e+06	6.80516e+06	9.84838e+06	5.76558e+06	7.11405e+06	1.24617e+07	9.24359e+06	1.1801e+07	1.36624e+07	7.24153e+06	1.04262e+07	1.40708e+07	6.98696e+06	8.77354e+06	8.24871e+06	9.30127e+06	1.17487e+07	1.42634e+07	7.70383e+06	7.32063e+06	1.12557e+07	1.6196e+07	2.03338e+07	1.3057e+07	1.64449e+07	9.3779e+06	1.28492e+07	1.27695e+07
saringosterol isomer	+	C29H48O2	428.362	429.369	2.259	7.30648e+06	6.95128e+06	1.10181e+07	1.10454e+07	1.56701e+07	1.21548e+07	1.28023e+07	1.04937e+07	7.79306e+06	1.46807e+07	5.41416e+06	7.32288e+06	5.51721e+06	6.81517e+06	7.13223e+06	5.30726e+06	5.01965e+06	4.10792e+06	6.42678e+06	7.08976e+06	8.11813e+06	4.15312e+06	6.23077e+06	7.1145e+06	4.7619e+06	922363	3.83861e+06	3.97038e+06	2.15924e+06	4.10292e+06	8.17459e+06	4.17768e+06
Sepiapterin	+	C9H11N5O3	237.087	238.095	11.958	1.07368e+06	1.07732e+06	2.22067e+06	523681	2.10808e+06	1.43763e+06	1.10784e+06	901678	1.34326e+06	2.49294e+06	1.06358e+06	1.71658e+06	1.44906e+06	1.36795e+06	1.97614e+06	2.07269e+06	1.25778e+06	1.48896e+06	1.00818e+06	973883	1.22296e+06	1.56844e+06	1.48154e+06	1.5317e+06	1.19609e+06	472588	1.32409e+06	1.06099e+06	1.46473e+06	1.53486e+06	1.36411e+06	1.29986e+06
SM(d18:1/14:0)	+	C37H75N2O6P	674.531	675.538	3.762	491370	319254	258667	102250	391490	393430	301252	166010	339918	679443	97318.8	453240	256105	127899	101867	476881	444112	578838	477745	626008	468416	405233	762466	317332	162662	120872	89012.4	295940	91067	129542	347495	181753
SM(d18:1/16:0)	+	C39H79N2O6P	702.562	703.569	3.756	1.92779e+07	7.47081e+06	7.77567e+06	7.04373e+06	1.37756e+07	1.32196e+07	7.74908e+06	1.39843e+07	1.12304e+07	2.22636e+07	1.92116e+07	2.01417e+07	8.55668e+06	4.60695e+06	4.22433e+06	2.12339e+07	1.68253e+07	1.60508e+07	1.80871e+07	1.91727e+07	1.28539e+07	1.3432e+07	2.13291e+07	1.44998e+07	1.43965e+07	1.0367e+07	1.10917e+07	1.14612e+07	8.37306e+06	1.35566e+07	1.66918e+07	1.25012e+07
SM(d18:1/16:1(9Z))	+	C39H77N2O6P	700.546	701.554	3.744	1.21879e+06	753104	650197	305794	1.07748e+06	1.02081e+06	622154	937614	239524	1.60043e+06	1.25255e+06	1.14454e+06	870840	712506	799841	1.58138e+06	1.02662e+06	1.39862e+06	1.23032e+06	1.38457e+06	1.23754e+06	1.08277e+06	1.46445e+06	1.12963e+06	1.01169e+06	604689	319637	541129	524552	763585	462412	693493
SM(d18:1/18:0)	+	C41H83N2O6P	730.592	731.599	3.75	982262	559656	251951	360883	863108	164394	575869	418441	985897	1.68917e+06	2.08067e+06	159750	804798	866720	709237	770854	1.10475e+06	1.26903e+06	1.29087e+06	582653	982089	797590	338686	954145	1.10956e+06	216134	565490	837684	231177	766518	1.42398e+06	442024
SM(d18:1/22:0)	+	C45H91N2O6P	786.655	787.662	3.881	1.257e+06	58902.6	61014.2	91367.6	948555	429640	87757.3	906021	159451	736982	678485	458349	108049	603252	412662	2.34071e+06	82679.7	837522	149471	515352	731772	759789	1.80232e+06	121496	198263	469481	53753.5	182106	111328	554940	654021	1.15745e+06
Spermidine	+	C7H19N3	145.157	146.164	14.091	1.21404e+06	2.0616e+06	181369	211913	1.51878e+06	489923	171973	1.27498e+06	104636	501452	680697	56563.7	238041	419859	237146	835411	361237	303742	551650	386918	318793	452984	1.68191e+06	279918	526378	246499	265630	727834	250612	970907	1.14038e+06	140198
Sphinganine	+	C18H39NO2	301.295	302.303	3.744	572774	448685	293526	128186	230126	176606	204686	205350	88917.9	398224	329285	625994	358104	429037	326447	219196	506238	438510	308897	471255	541038	396587	479852	406171	425332	365690	267279	112849	329765	285790	396111	240151
Sphingosine	+	C18H37NO2	299.28	300.287	3.739	2.97475e+06	2.23568e+06	2.86061e+06	1.97836e+06	1.87189e+06	1.49613e+06	1.67743e+06	2.2382e+06	2.19473e+06	3.53702e+06	2.4624e+06	3.70786e+06	3.19131e+06	2.15337e+06	2.26685e+06	1.64485e+06	2.91811e+06	2.42357e+06	2.65837e+06	3.26019e+06	1.85638e+06	3.38215e+06	2.73645e+06	2.11085e+06	3.24983e+06	1.81041e+06	2.01998e+06	1.76593e+06	2.37479e+06	2.41873e+06	1.63704e+06	1.51431e+06
sphingosine d20:1	+	C20H41NO2	327.311	328.318	2.641	365625	31594.8	40759.2	96786.7	186630	45529.9	36034.5	109953	27522.6	885890	246524	171068	179913	103746	217869	50010.9	115234	310816	273165	193115	459684	112087	377699	90138.5	117045	90135.9	308099	46120.2	106930	91506.3	104950	219461
Stearoylcarnitine	+	C25H49NO4	427.362	428.369	3.746	1.63999e+06	538804	1.06732e+06	593835	505521	785367	1.01351e+06	2.9412e+06	4.11937e+06	8.68837e+06	1.64455e+07	8.37898e+06	6.51869e+06	2.8032e+07	4.29167e+06	1.21536e+07	1.02486e+07	2.63667e+07	2.24814e+07	7.08662e+06	1.86233e+07	1.1282e+07	5.85982e+06	2.15122e+06	5.96815e+06	3.9e+06	3.30002e+06	1.10949e+07	5.15426e+06	3.95483e+06	9.03646e+06	782344
Taurocholic acid	+	C26H45NO7S	515.287	516.294	3.768	1.05407e+07	9.3511e+06	1.03959e+07	6.99292e+06	1.38854e+07	3.91945e+06	1.02265e+07	1.12916e+07	2.87994e+06	5.72731e+07	9.25996e+06	6.42002e+06	1.38935e+07	4.83726e+06	8.64578e+06	1.66274e+08	1.81674e+07	7.16657e+06	1.32206e+07	1.75986e+07	7.28525e+06	6.10288e+06	1.00687e+07	6.64082e+06	5.14322e+06	3.32921e+06	3.88654e+06	3.63382e+06	1.30491e+06	2.23497e+06	4.63681e+06	6.74015e+06
Thiamine monophosphate	+	C12H17N4O4PS	344.073	345.081	14.43	3.43035e+06	3.63906e+06	5.85367e+06	4.85522e+06	5.27678e+06	4.59591e+06	4.4473e+06	4.32273e+06	5.4109e+06	8.95914e+06	4.29629e+06	3.96681e+06	6.74962e+06	5.78406e+06	6.19284e+06	5.66103e+06	6.72853e+06	6.57695e+06	4.18409e+06	4.0912e+06	5.46711e+06	3.29111e+06	4.64115e+06	7.3392e+06	4.34334e+06	3.21704e+06	6.27211e+06	2.94422e+06	5.36435e+06	3.17811e+06	4.3301e+06	4.06151e+06
Thiamine pyrophosphate	+	C12H18N4O7P2S	424.033	425.04	15.261	1.33565e+06	1.0507e+06	2.27476e+06	2.03281e+06	954746	1.10512e+06	1.28598e+06	827366	1.03964e+06	1.3832e+06	1.12804e+06	1.42794e+06	1.51225e+06	1.14914e+06	1.53184e+06	1.34127e+06	687915	1.56706e+06	914467	1.31462e+06	334284	689197	1.65796e+06	1.31511e+06	1.63623e+06	1.48948e+06	2.07474e+06	1.39344e+06	1.58713e+06	1.39717e+06	1.25332e+06	1.44558e+06
Threonylleucine	+	C10H20N2O4	232.14	233.148	16.007	1.10406e+06	712999	1.42271e+06	1.05267e+06	933024	858036	632536	431261	995275	1.26993e+06	1.16324e+06	1.59924e+06	1.27526e+06	745651	1.40809e+06	576510	828687	2.00362e+06	1.50506e+06	1.28928e+06	1.64592e+06	2.13103e+06	2.70236e+06	2.03591e+06	1.62595e+06	1.52154e+06	1.56442e+06	1.15194e+06	1.41832e+06	1.45187e+06	1.08497e+06	1.21765e+06
tridecanoyl carnitine isomer	+	C20H39NO4	357.285	358.292	3.885	50044.6	25734.7	27657.7	119695	24409.9	59309	25925.5	57708.7	130258	182614	258679	296229	151679	427786	195289	36817.4	128948	462768	303988	649847	30879.4	245588	104289	96408.5	184547	108281	184974	140301	154902	83623.2	48586.9	30575
Triethanolamine	+	C6H15NO3	149.104	150.111	7.115	1.15611e+06	317963	656099	231702	464014	384458	296277	734936	789998	987026	1.05227e+06	723235	544318	3.1671e+06	453888	846644	838051	466329	464651	1.09227e+06	679135	506475	594341	559909	716284	578369	804917	6.49669e+06	623075	575026	548052	704395
trimethoprim impurity b isomer	+	C14H16N4O4	304.118	305.125	1.885	5.81255e+06	4.28079e+06	1.56943e+06	649075	6.03402e+06	575694	3.03592e+06	477836	2.03062e+06	5.5304e+06	429128	830112	1.2968e+06	3.84581e+06	413756	512932	2.59096e+06	6.53338e+06	918226	1.36282e+06	6.22021e+06	3.91428e+06	2.07498e+06	871921	3.64407e+06	4.55453e+06	881781	409063	1.92198e+06	3.41097e+06	517591	225208
Trimethylamine N-oxide	+	C3H9NO	75.0678	76.0751	13.807	3.03028e+07	2.16715e+07	2.33294e+07	2.00208e+07	1.57707e+07	1.53458e+07	1.27684e+07	1.37038e+07	1.38691e+07	1.91818e+06	3.46674e+06	4.30846e+06	4.46403e+06	2.64941e+06	4.78915e+06	4.86543e+06	1.79285e+07	5.24227e+06	3.84577e+06	5.28932e+06	1.04584e+07	6.06933e+06	3.03139e+06	6.66037e+06	7.99194e+06	1.82188e+07	3.05039e+07	3.63385e+06	5.34006e+06	6.58071e+06	4.6154e+06	7.87044e+06
Trimethylaminoacetone	+	C6H13NO	115.099	116.106	10.507	3.35108e+06	868376	1.33082e+06	3.24317e+06	1.93239e+06	2.16451e+06	2.23e+06	2.81047e+06	2.40227e+06	6.5971e+06	1.67278e+06	6.10133e+06	3.40828e+06	1.74083e+06	2.50466e+06	2.62355e+06	3.30302e+06	2.02959e+06	1.86412e+06	7.76654e+06	1.58869e+06	2.47155e+06	1.8016e+06	2.84675e+06	9.67647e+06	7.08254e+06	1.25913e+07	1.15272e+07	1.25721e+07	1.21845e+07	1.31358e+07	7.98873e+06
val lys isomer	+	C11H23N3O3	245.172	246.179	15.6	1.06014e+06	1.01291e+06	2.31583e+06	1.48499e+06	710813	961650	1.04801e+06	756824	1.3176e+06	2.23612e+06	1.07127e+06	1.58726e+06	1.87853e+06	1.5134e+06	1.42156e+06	1.25022e+06	1.50749e+06	1.7863e+06	1.16828e+06	1.51323e+06	1.34397e+06	1.82891e+06	963757	1.71195e+06	1.87788e+06	541938	4.25266e+06	1.29006e+06	1.84052e+06	1.17216e+06	1.36563e+06	845880
Valerylcarnitine	+	C12H23NO4	245.161	246.168	9.248	1.06911e+06	2.94692e+06	793225	427182	377778	5.67825e+06	1.63317e+06	1.74403e+06	439066	612385	4.80109e+06	830799	314210	1.63807e+06	224438	1.82959e+06	1.18706e+06	1.48068e+06	2.00712e+06	1.63706e+06	4.23649e+06	2.19117e+06	951977	794558	1.88697e+06	3.17066e+06	1.19596e+06	1.85905e+07	2.04101e+06	1.4873e+06	7.74142e+06	2.41873e+06
Valpromide	+	C8H17NO	143.13	144.137	7.865	6.03877e+06	9.62646e+06	1.14911e+07	1.2159e+07	307330	1.21839e+07	5.50875e+06	9.95224e+06	9.35964e+06	2.17305e+07	3.62458e+06	1.51668e+07	1.60598e+07	1.29764e+07	1.56638e+07	1.2115e+07	1.22873e+07	1.74496e+07	1.09581e+07	1.29241e+07	1.29029e+07	1.35424e+07	1.01486e+07	1.50898e+07	6.52208e+06	1.02668e+07	1.7768e+07	1.00291e+07	5.99216e+06	6.14196e+06	1.31647e+07	1.03746e+07
Valylvaline	+	C10H20N2O3	216.146	217.153	14.889	283986	363674	765786	413764	311999	352575	393167	383734	427987	419484	483239	405143	925538	732161	1.1152e+06	796016	412656	483971	453078	354966	405962	542579	559707	657045	351049	287768	521589	209960	355009	451257	199984	430788
Vitamin A	+	C20H30O	286.227	287.234	2.293	155069	178469	71058	38997.1	125744	311771	49576.1	105451	133456	46102.9	72918	100839	60980.1	42389.7	19522.1	157751	165175	52325.4	61172.7	183753	152060	99276.1	85481.9	76276.1	106515	25638.4	72337.8	212018	59697.2	104302	293312	172792
Alanine		C3H7NO2		88.0401	14.133	523150	2.06965e+06	2.00153e+06	409573	1.60986e+06	2.96304e+06	2.33009e+06	721056	760591	404128	990307	374837	613619	1.69377e+06	300654	2.26394e+06	943799	1.11272e+06	1.56849e+06	398608	2.04173e+06	1.20361e+06	1.39922e+06	1.73085e+06	429166	1.91586e+06	2.37077e+06	3.63167e+06	1.13967e+06	1.39624e+06	2.64792e+06	1.64032e+06
Arginine		C6H14N4O2		173.104	19.15	5031.04	6754.47	28002.5	38317	6457.37	11565.6	12236	21407.1	20207.6	14297.7	22594.7	21341.5	23496	18392.8	17989.8	13049.2	20455.8	20271.9	17630.3	16371.1	17516.6	24632.1	12316.1	27477.6	16209.5	24130	12791.6	11767.1	18078.9	14065	13769.9	11384.2
Asparagine		C4H8N2O3		131.046	14.429	15167.1	36557.5	36932	22822.6	28850.4	43946.9	37265.9	29611.4	27323.6	24995.6	37264.4	22516.4	26231.1	35126.5	25170.3	30222.3	36472.2	36348.8	46285.6	38503.3	42045.6	38584.1	30810.5	36480.1	20419	28854.8	16979.2	40311.3	21110.5	22942.4	33276.6	26108.7
Aspartic acid		C4H7NO4		132.03	14.302	356918	313445	1.31961e+06	458164	1.06388e+06	194049	386139	313467	1.34123e+06	402486	1.55472e+06	614936	766083	596501	532477	208354	880598	1.05925e+06	690231	1.10172e+06	191409	780752	1.22075e+06	965779	1.55492e+06	1.67127e+06	3.35623e+06	370752	433643	1.46484e+06	384684	995993
Glutamate		C5H9NO4		146.045	14.221	1.63706e+06	1.76318e+06	5.05085e+06	2.59953e+06	3.58264e+06	1.20618e+06	1.62102e+06	1.95773e+06	5.17085e+06	4.3943e+06	5.20216e+06	4.12365e+06	4.27528e+06	3.33549e+06	4.11185e+06	1.53533e+06	5.21494e+06	4.50622e+06	4.24715e+06	7.16942e+06	1.67075e+06	4.25272e+06	3.89512e+06	3.86138e+06	4.45667e+06	5.83006e+06	9.66455e+06	1.82058e+06	3.8871e+06	4.92655e+06	2.04136e+06	2.67536e+06
Glutamine		C5H10N2O3		145.061	14.42	1.86834e+06	2.95493e+06	4.13017e+06	2.22607e+06	2.69716e+06	3.20432e+06	3.62657e+06	2.51267e+06	3.65868e+06	3.1224e+06	3.93839e+06	3.19803e+06	3.2691e+06	4.08222e+06	3.68312e+06	3.58358e+06	4.5048e+06	3.30155e+06	4.04581e+06	2.97324e+06	3.55361e+06	3.45643e+06	3.69851e+06	3.61796e+06	3.91256e+06	4.41786e+06	3.96145e+06	5.08721e+06	3.60306e+06	5.33532e+06	5.24731e+06	4.03311e+06
Glycine		C2H5NO2		74.0245	14.416	226171	258842	414193	287461	262091	324865	355458	230021	165076	206179	229475	135847	200298	264701	289406	279893	309678	389313	371738	272267	298605	325003	466658	306497	194955	409854	259477	445114	219486	381792	281173	296280
Histidine		C6H9N3O2		154.062	15.002	52562.5	81839.7	111251	66823.5	83342.2	62958.5	88645.6	67382	96016.4	75502	84748.2	63365.2	87161.4	70109.8	94713.5	63879.1	97333.9	76168.6	80487.9	81498.6	64151	72733.5	73238.1	80384.3	68959.6	91233.8	92609.7	82013.9	84060.3	92861.9	82424.9	77192.2
Isoleucine		C6H13NO2		130.087	10.618	187635	752898	598183	699822	434531	933348	719305	1.16218e+06	501064	470675	1.10634e+06	741985	624270	937814	663320	591520	808682	811535	893613	658682	968260	930320	634442	731875	691560	1.32224e+06	249553	889182	812011	729926	961942	924761
Leucine		C6H13NO2		130.087	10.086	291859	1.1337e+06	765882	929049	597727	1.29491e+06	1.03747e+06	1.35033e+06	553741	576797	1.09933e+06	784617	726602	1.07484e+06	872217	867065	895214	912828	1.0844e+06	680574	1.16404e+06	1.16619e+06	650357	910797	786284	1.34566e+06	408530	1.13517e+06	1.00238e+06	812179	1.11528e+06	1.08555e+06
Lysine		C6H14N2O2		145.098	19.147	263444	484765	902992	392571	210056	327509	367692	203159	442899	339104	314519	253947	406310	385109	336281	337848	254401	412328	268566	331642	307587	463443	347549	434840	282045	292423	378970	263739	321022	317319	235328	322108
Methionine		C5H11NO2S		148.043	10.835	43575	75015.7	83712.7	55954.4	67965.3	65748	47329.4	87636	41258.6	46388	66104.4	45276.6	55226	72007.3	84156.9	47247.5	61512.1	53221.7	63160.5	44558.9	53614	62861.6	117176	66873.3	62892	61886	42227.2	58859.6	52626.3	78467.2	39194.1	85931.4
Phenylalanine		C9H11NO2		164.071	9.567	195164	447344	262398	245456	306253	573729	423389	363858	237831	261453	322037	237905	256436	288163	268382	352412	331976	249806	362386	262100	408487	278041	272047	275031	261577	378884	219465	382169	337952	282212	423291	324094
Proline		C5H9NO2		114.056	12.976	105203	606238	205872	86964.6	124991	411037	338852	186823	86240.4	93433.3	110126	83302.1	76610.7	238841	74053.5	261222	179353	212900	351016	135276	301142	384879	118665	250863	71888.4	161306	118803	314876	164285	108735	220605	244040
Serine		C3H7NO3		104.035	14.514	109681	102566	208015	155338	120220	55678.1	113357	128232	135008	90586.5	164454	85766.4	108521	131748	152357	43150.7	122027	175843	127272	200398	58711.6	154920	201902	166155	141975	268277	114180	88788.9	62531.9	129555	78683.9	116580
Threonine		C4H9NO3		118.051	14.062	57541.3	130293	258993	112742	89261.6	103215	122285	118595	106106	43703.1	104381	56246	66541.8	92625.2	77735.9	64541.6	140965	113184	129152	84975	99833.6	114484	85442.3	117758	78457.3	152247	102175	111821	81569.8	104059	88400.6	97682.4
Tryptophan		C11H12N2O2		203.082	9.571	96564.1	219905	111621	98898.8	140924	268921	236591	144937	91797.7	103857	136488	114264	119747	116856	125784	148219	136804	117581	142100	111220	184949	104199	125304	118960	91593.3	127883	90336.1	150634	127053	122691	165101	130219
Tyrosine		C9H11NO3		180.066	11.641	96088.7	285853	108683	93881.3	189273	299442	237462	114842	140003	118910	199024	158434	148849	136528	129920	212962	207904	161321	226286	210969	215624	229695	238749	224082	112044	169593	136042	181314	132845	84838	158824	150774
Valine		C5H11NO2		116.071	12.089	242566	559642	565245	756667	421777	571266	760401	921220	425361	436828	861265	477055	555468	875617	652841	331639	847428	665934	718195	559198	668794	706718	607224	590495	600933	1.24084e+06	258448	684123	605473	715639	531245	652087
Suberic acid	-	C8H14O4	174.088	173.081	12.064	365024	210387	247964	338927	379749	272410	283022	317890	589994	539928	405903	194553	248785	395524	408759	377771	435635	322315	366208	299519	322857	314882	350124	208168	322633	382946	331434	304741	195871	361371	241294	359003
Caprylic acid	-	C8H16O2	144.114	143.107	3.539	499732	1.12661e+06	1.15853e+06	1.21577e+06	760510	1.13503e+06	809526	1.13582e+06	795910	4.18293e+06	715281	1.2709e+06	753518	1.06529e+06	983839	874040	828381	995284	774713	973719	1.01973e+06	959038	654675	1.15764e+06	1.38574e+06	1.04781e+06	1.342e+06	893535	1.44106e+06	1.01283e+06	1.13509e+06	2.59895e+06
2-Nonenoic acid	-	C9H16O2	156.114	155.107	2.483	172755	53601.6	211926	147609	58218.7	33479.2	63919.9	141244	145460	101129	53902.9	33248.7	136670	170676	159305	32522.4	50289.6	67091.4	56043	62097.3	93485.3	104593	87343.3	130044	129006	191371	98793.7	36049.7	179852	248408	57799.8	471023
Azelaic acid	-	C9H16O4	188.104	187.097	11.877	284904	370489	220259	442139	584572	323664	278210	436894	4.60593e+06	764559	426319	318616	307548	413041	495761	453906	464474	313724	500345	337603	396676	373980	405669	268101	341461	658428	409742	346596	403165	511493	384338	533046
Pelargonic acid	-	C9H18O2	158.13	157.123	3.458	1.0638e+06	1.22785e+06	1.74777e+06	1.31856e+06	1.18173e+06	1.3314e+06	1.33012e+06	1.82264e+06	1.5376e+06	1.95412e+06	1.15037e+06	2.08603e+06	1.48514e+06	1.01122e+06	1.57393e+06	989923	1.1003e+06	2.03658e+06	1.54026e+06	1.5057e+06	1.83744e+06	1.53517e+06	954843	2.19308e+06	1.99413e+06	1.42267e+06	2.22577e+06	647027	1.63833e+06	932131	1.70772e+06	1.55357e+06
3-Phosphoglycerate		C3H7O7P		184.985	14.724	98084.2	16731.9	162763	136502	81550.4	14239.6	32838.4	36936.1	116305	27883.3	75437	54932.9	77566.4	32793.7	114154	14002.4	56294.7	73017.1	53034.3	92628.2	17902.6	83700.5	193576	67164.3	339284	416008	421069	54036.8	77668.1	181918	23390.9	107791
Dihydroxyacetone Phosphate		C3H7O6P		168.99	14.561	8051.06	9692.68	9917.68	5256.9	4699.24	15732.1	12899.8	1734.38	8076.76	2034.2	4415.26	5619.9	6712.72	5933.88	3253.18	9912.69	3860.06	4577.05	9121.09	6883.22	16771.3	4646.78	4059.86	4363.81	4393.34	8352.97	8295.08	24917.6	8496.18	4292.8	13429.9	6854.01
Fructose 1,6-bisphosphate		C6H14O12P2		338.987	14.684	4646.34	3887.23	2264.36	2473.13	1867.71	3374.11	5429.15	219.966	1513.47	196.217	2656.72	1907.56	924.523	388.011	464.783	3121.69	238.682	2095.31	5202.95	3096.02	4145.35	3840.37	8241.24	658.38	2998.05	7448.35	2595.59	12090.6	2706.09	3016.43	2178.95	5969.68
Glucose 6-Phosphate		C6H13O9P		259.021	14.839	1.74921e+06	1.61364e+06	3.08264e+06	2.2727e+06	2.49358e+06	2.25177e+06	3.29806e+06	1.87837e+06	2.50535e+06	870215	2.67559e+06	2.15579e+06	2.2567e+06	1.58907e+06	1.49986e+06	1.76385e+06	1.46726e+06	1.45204e+06	2.2075e+06	1.65793e+06	1.87848e+06	1.63383e+06	2.27502e+06	1.58637e+06	1.13197e+06	1.33792e+06	1.67736e+06	2.42096e+06	1.45969e+06	2.38077e+06	2.03716e+06	2.14941e+06
Glucose		C6H12O6		179.055	12.882	1.99967e+06	3.20566e+06	2.06739e+06	2.23852e+06	2.07939e+06	6.15355e+06	4.90612e+06	2.61694e+06	2.33537e+06	1.6485e+06	3.68102e+06	3.13329e+06	3.07575e+06	3.64665e+06	3.36039e+06	5.68927e+06	2.5632e+06	1.95632e+06	2.90698e+06	1.88926e+06	5.43369e+06	2.30913e+06	3.24287e+06	2.2307e+06	2.05257e+06	1.67866e+06	1.79209e+06	4.27102e+06	2.55648e+06	2.49425e+06	5.05367e+06	2.89813e+06
Glycerate		C3H6O4		105.019	10.779	82153.5	49030.5	16667.9	38619.2	143767	26791.3	24677.2	61319.2	73749.7	31092.5	77069.2	37058.6	48251.7	28917.2	42715.3	33900.7	37581	25214.4	33437.8	56743.8	21292.8	38339	99675	26542.9	123722	104485	68059	82179.1	33070.6	126157	71141.9	90001.2
Glycerol 3-Phosphate		C3H9O6P		171.006	14.596	490078	1.71941e+06	283852	180297	238681	2.7038e+06	2.23119e+06	269904	163923	114971	299758	246632	201324	575771	194461	2.2496e+06	204788	398512	1.00284e+06	263451	2.30327e+06	383734	274741	236920	110981	195466	97111	2.21926e+06	300003	168439	1.14608e+06	312264
Lactate		C3H6O3		89.0241	7.872	1.40781e+06	4.03437e+06	1.06388e+06	655145	1.26662e+06	1.04804e+07	8.18026e+06	1.65439e+06	322876	531208	682111	740452	648479	2.33082e+06	335769	6.2879e+06	886519	1.09077e+06	2.17279e+06	343327	7.03567e+06	1.26114e+06	619947	1.36834e+06	204856	902974	566160	6.89144e+06	2.37794e+06	662322	3.81404e+06	849509
Phosphoenolpyruvate		C3H5O6P		166.974	14.697	112005	24598.3	93347.1	156809	122223	17130.3	32624.4	46496.6	146187	25756.1	102821	87537.1	108553	42862	121800	20806.5	74377.3	81292.1	77394.8	125396	23671.7	104106	250807	83178.9	449733	501491	413046	77494.9	84868.9	253480	41381.3	183629
Pyruvate		C3H4O3		87.0084	3.627	629962	620713	1.56667e+06	1.14037e+06	1.01117e+06	1.0711e+06	1.3004e+06	810538	677647	360311	371671	722674	701636	869809	677585	824651	714197	777618	890455	483397	1.26185e+06	613343	515374	1.57035e+06	978976	760891	4.83021e+06	864914	1.84915e+06	686769	1.19296e+06	522161
F1P		C6H13O9P		259.021	14.77	279046	283123	452663	271238	377874	456406	537021	283240	304257	107689	382657	270570	289732	231407	216568	319251	184554	208228	334326	222438	350692	293971	367099	225788	139908	195027	241225	423848	203447	379911	265230	299105
Glucosamine 6-phosphate		C6H14NO8P		258.038	14.416	14371.4	44394.8	51882.3	29344.8	26977.3	35040.9	39578.7	19774.8	13675.7	8017.78	12371.6	7758.46	17917.9	15352.6	19341.1	14541.8	17845.7	14053.6	15316.3	8855.94	11879.3	18418.9	16316.5	11460.9	7377.42	7827.34	8791.81	12129.8	7940.58	10204.4	7245.29	9069.04
Nacgluc		C8H15NO6		220.082	12.532	304275	227910	152942	160173	340132	226681	225003	250041	158512	169747	216038	207581	157240	203182	174646	192072	126642	240864	193877	202068	272026	165105	541783	290118	211209	142706	195556	188941	96244.1	147599	207917	125922
UDP-NAcGluc		C17H27N3O17P2		606.072	14.353	2.22687e+06	1.89926e+06	2.68716e+06	2.64954e+06	1.72081e+06	1.35167e+06	1.48972e+06	1.68579e+06	2.07081e+06	1.64187e+06	1.6575e+06	1.73091e+06	1.97747e+06	1.74827e+06	2.17612e+06	1.29456e+06	1.44034e+06	2.05836e+06	1.74244e+06	2.32959e+06	1.51993e+06	1.92823e+06	3.10646e+06	1.94968e+06	2.44236e+06	2.27665e+06	3.01762e+06	1.86382e+06	1.73723e+06	2.18945e+06	1.57215e+06	1.96863e+06
6-phosphogluconate		C6H13O10P		275.016	14.788	20903.4	15458.1	30648.6	12060.1	18391.1	16361	20243.6	13962.4	6349.44	3397.69	12070.7	6550.72	5800.51	6371.47	3795.21	4676.72	4627.16	3781.25	4458.63	7247.01	2663.11	5141.04	6847.91	4782.72	6550.37	6849.36	8457.05	10409.6	5255.3	5246.43	6573.08	6845.08
D-Ribose 5-Phosphate		C5H11O8P		229.011	14.7	25399.3	167019	78618.6	20226.7	41569.5	268049	256721	43488.3	20509.9	49208.8	33639.7	29976	42159.8	62168.5	19493.6	151001	58553.7	46176.5	94762.5	41370.8	195324	40423.3	38037.6	66530.3	22421.1	40527.5	24886.2	239363	55489.3	22649.9	127930	60448.1
Erythrose 4-phosphate		C4H9O7P		199	14.841	23885.7	25855.6	43873.2	30311.5	36757	32476.3	50146	28401.7	36227.5	9713.93	38744.8	25996.6	31739.9	22937.9	19364.4	23759.6	17030.6	20766.6	33579.6	20647.3	27925.4	19177.8	30184.4	21283.1	13010.2	18812.5	23446.7	37767.3	16700.2	30961.1	27981	28778.6
Sedoheptulose 7-phosphate		C7H15O10P		289.032	14.801	333656	781686	730114	281493	410951	673506	919614	367238	214321	73082.9	298409	239105	204039	369641	133593	487560	190801	173929	379985	157772	466864	207052	336886	336638	87066.8	108146	222636	707574	225415	162967	549740	361900
3-hydroxybutyrate		C4H8O3		103.04	8.677	179438	245666	153656	177807	142848	329244	494722	225443	197597	315232	414518	476745	263231	385554	780794	155600	305298	316069	350314	801820	273756	270349	275782	278353	985623	336771	261693	343234	269018	285804	292862	313724
Citrate		C6H8O7		191.019	14.781	9.72469e+06	5.25658e+06	1.18954e+07	1.10872e+07	8.61905e+06	5.25254e+06	7.17839e+06	1.17013e+07	1.36843e+07	1.10668e+07	1.88025e+07	1.24765e+07	1.3136e+07	8.99398e+06	1.50884e+07	2.73866e+06	1.76309e+07	8.47227e+06	7.06772e+06	2.0351e+07	3.7329e+06	1.22108e+07	1.19803e+07	1.17531e+07	1.9511e+07	1.13355e+07	7.87535e+06	4.04487e+06	8.7094e+06	9.23309e+06	4.96552e+06	8.85548e+06
Fumarate		C4H4O4		115.003	12.569	236632	371765	190592	198983	290240	179747	521118	199475	205599	147125	362918	230377	182002	232555	211672	133400	234364	288506	328830	273067	154377	286001	345633	284068	209929	221491	102151	130737	107841	173881	134050	323749
Malate		C4H6O5		133.014	14.056	2.03572e+06	3.55086e+06	7.08185e+06	2.91449e+06	1.75622e+06	2.10717e+06	5.31892e+06	1.28772e+06	2.1569e+06	791025	3.34422e+06	1.31737e+06	1.69481e+06	1.77002e+06	1.67883e+06	1.06606e+06	1.86552e+06	2.7842e+06	2.76653e+06	2.5418e+06	1.08453e+06	2.9636e+06	2.28333e+06	2.35639e+06	2.01382e+06	3.39502e+06	1.92733e+06	1.34425e+06	953790	2.00723e+06	1.05255e+06	2.94052e+06
Oxoglutarate		C5H6O5		145.014	12.352	145532	169658	127168	171035	266603	177230	155236	147294	174736	291688	244799	299864	288408	183696	242001	124907	281177	192738	210634	293014	142779	192820	245856	196012	267355	211194	332753	182036	258878	236494	188810	180846
Succinate		C4H6O4		117.019	13.372	8.73541e+06	8.55636e+06	5.63512e+06	6.25412e+06	6.95513e+06	1.14077e+07	1.18447e+07	7.70513e+06	5.51348e+06	7.56387e+06	7.41707e+06	7.10065e+06	6.34311e+06	7.32227e+06	7.49842e+06	1.0353e+07	7.15743e+06	6.07604e+06	6.87591e+06	6.42458e+06	9.21763e+06	6.22677e+06	7.69922e+06	5.51021e+06	7.48981e+06	8.03541e+06	6.49016e+06	1.29015e+07	7.92497e+06	8.55101e+06	9.40796e+06	7.36068e+06
				259.021	14.77
