# Supplementary material for: Knockdown of ketohexokinase versus inhibition of its kinase activity exert divergent effects on fructose metabolism
Source: JCI Insight. 2024 Dec 6;9(23):e184396. doi: 10.1172/jci.insight.184396 (PMC11623947; doi:10.1172/jci.insight.184396)
Supplement: Supporting data values [file jciinsight-9-184396-s176.xlsx]

## Sheet: Figure 1
A		LFD								HFD								HFD+siRNA								HFD+Inhib
	Week 0	24.3	23	21.9	22.7	23.5	22.2	21.2	20.9	23.4	22.7	22.9	21.1	24.3	23.1	21.9	20.7	23.6	23.2	21.4	22.6	24	22.4	23	20	24.3	23.1	22.8	20.3	23.3	22.6	22.2	21.7
	Week 1	24	23.6	22.4	23.4	24.7	22.8	21.9	22.4	26	26.2	24.7	23.9	26.9	27.1	24	23.2	26.4	25.8	25.8	26.1	26.6	24.5	24.9	22.7	27	25.7	25.8	23.8	26.4	24.7	23.9	24.2
	Week 2	25	25.5	22.8	25.3	25.6	23.4	22.5	22.9	27.7	29.9	26.6	26.6	28.1	29.2	25.2	25.4	28.5	27.5	28.7	27.9	28.5	25.9	26.3	24.9	28.9	27.8	28.4	26.2	27.2	26.4	24.7	25.1
	Week 3	26.3	26.6	23.8	27.3	26.9	24.1	22.9	23.4	29	32.5	28.5	29.3	30.6	32.3	26.8	29	30.8	30.9	31.6	30.6	30.2	27.4	28.7	27.2	31.3	31	31.3	29.1	28.7	28.5	26.4	27
	Week 4	27.4	27.9	24.2	29	28.5	24.9	24.2	24.4	31.2	34.8	31.9	32.4	33.7	34.4	28.7	30.5	32.7	33.6	34.5	33.4	32.5	29.5	30.9	30	34.7	34.1	34.2	31.1	31.4	31	28.5	29.4
	Week 5	28.6	28.7	25.3	28.9	29.2	25.7	24.1	25.2	34.5	37.3	35.1	35.5	36.5	37.4	31.1	32.7	34.3	36.4	36.7	36.2	34.5	32	32.8	32.5	37.3	37.2	37.4	33.7	33.5	33.6	32.3	32.5
	Week 6	29.5	28	25.3	28.1	30.4	26.1	24.5	25.6	37.3	39	37.8	37.3	39.6	40.1	33.2	35.3	35.8	39.3	39.2	38.5	36	34.9	35.4	35.5	39.6	39.7	40.4	36.7	34.2	33.8	32.5	34.3
	Week 7	29.7	27.9	24.4	27.8	29.6	25.5	24.5	24.7	37.7	39.8	37.8	36.9	39.8	40.6	32.4	35	34.6	36.8	36.9	37.6	35.2	35.4	34	36.1	37.1	38.9	38.8	35.5	35.8	34.9	32.7	34.6
	Week 8	30.7	27.9	24.2	28.7	29.1	26.3	24.8	25.4	38.4	40.2	39.2	37.9	40.4	41.2	33.2	34.6	35.8	38.1	36.9	39.4	34.5	35.9	33.9	36.1	35.2	38.6	38.1	34.8	35.4	34.7	31.4	34
	Week 9	30.6	28.1	24.8	29.4	29.6	26.3	25.2	25.6	37.9	38.6	38.1	36.9	40.9	41.6	33	34.7	36.6	38.1	36.8	39.7	33.7	34.7	32.8	35	34.7	38.5	37.2	34.6	33.9	34.3	31.5	34.5
	Week 10	31.5	28.5	24.7	29	29.6	26.1	25	25.4	37.5	38.1	37.9	36.1	42.3	42.4	33	35.4	36.7	38.7	37.5	40.9	33.9	34.8	33.3	34.8	35.7	38.7	37.9	35.4	34.9	34.5	31.3	35.9
B		LFD								HFD								HFD+siRNA								HFD+Inhib
	Lean	85.7831	90.0637	86.2537	90.2229	83.6054	80.0667	83.6897	83.5762	63.19	63.66	57.74	58.38	65.8	66	73.26		60.2	68.16	59.52	67.69	62.24	64.44	69.81	68.72	69.4	72.56	73.97	69.05	66.95	74.64	72.59	84.01
	Fat	10.2108	6.94268	10.5015	5.79618	13.9456	16.0667	13.8276	13.2782	34.51	33.44	39.52	38.72	31.19	30.55	24.85		36.71	29.65	38.19	29.44	35.98	33.65	27.72	29.42	27.64	25.96	20.99	29.3	29.41	22.72	24.78	12.7
C	LFD	HFD	HFD+siRNA	HFD+Inhib		D	LFD	HFD	HFD+siRNA	HFD+Inhib
	0.79	1.683	2.216	1.736			1.44	1.46	1.32	1.89
	0.397	2.355	2.062	2.002			1.38	1.24	1.19	2.07
	0.428	2.315	2.213	1.989			1.1	1.36	1.22	1.81
	0.353	2.458	2.369	1.426			1.05	1.15	1	1.47
	0.881	2.257	1.387	1.788			1.27	1.77	1.23	1.77
	0.432	2.75	2.166	1.725			1.13	1.58	1.03	1.62
	0.396	1.659	1.532	1.09			1.05	1.21	1.27	1.65
	0.402	2.493	2.248	1.918			1.18	1.15	1.07	1.65
I	PC1	LFD	HFD	HFD+siRNA	HFD+inhib
	-7.83985	0.206186
	-7.09497	3.17526
	-4.7486	-9.19588
	-3.78026	-6.30928
	-1.65736		10.3505
	-1.17318		-4.90722
	0.391061		-4.49485
	4.67411		-0.61856
	1.6946			17.5258
	2.70019			9.7732
	2.77467			6.39175
	1.21043			3.25773
	6.05214				-10.0206
	2.92365				-9.36082
	2.51397				-6.47423
	1.17318				-0.45361
J	LFD	HFD	HFD+siRNA	HFD+inhib
	1.45098	1.93918	1.97792	1.95902
	1.24029	2.47968	2.40027	1.89667
	1.03059	2.2123	1.66614	2.03357
	0.966751	1.70188	1.064	0.931055
	1.10892	1.91561	2.3627	2.16536
	0.569041	1.70591	1.71048	2.03787
	0.568534	2.78779	2.19296	2.53236
	1.0649	2.07347	2.3419	2.21294
K		LFD								HFD								HFD+siRNA								HFD+Inhib
	GCKRP	0.932515	0.989529	1.04065	0.833841	1.02334	1.01618	1.04936	1.1146	1.04508	1.16797	1.17817	1.15638	1.04463	1.27771	1.22134	1.16206	1.34507	1.34872	1.15754	1.35134	1.32652	1.24553	1.1711	0.994363	0.903376	0.987238	1.06453	0.819258	0.842555	0.998148	0.930615	1.0175
	GYS2	0.933139	0.777699	0.988324	0.859539	0.790225	1.37743	0.887263	1.38638	1.43579	1.66507	1.44817	1.9972	1.62291	1.76227	1.52842	2.29297	0.928433	1.1222	1.64637	1.61112	1.8681	1.86927	1.35594	2.03904	1.64701	1.97836	2.55321	2.76542	2.17506	2.58871	2.04693	3.03482
	PYGL	1.03953	1.01621	1.21634	0.925147	0.824257	0.938405	0.901577	1.13854	1.16859	1.32457	1.2856	1.23688	1.34122	1.09794	1.46568	1.22672	0.888016	1.14834	0.985732	0.889466	1.02137	0.907211	0.741882	1.12029	0.822846	0.996832	1.09848	0.927198	1.02341	0.986628	0.997843	0.982085

## Sheet: Figure 2
A	LFD	HFD	HFD+siKHK	HFD+Inhib		B	LFD	HFD	HFD+siKHK	HFD+Inhib		C	LFD	HFD	HFD+siKHK	HFD+Inhib		D	LFD	HFD	HFD+siKHK	HFD+Inhib
	428.416	504.421	754.792	625.135			6.84873	9.38608	36.7836	16.1028			11.1688	6.17594	7.71537	14.4847			1.63078	0.657989	0.20975	0.899513
	471.635	495.479	578.936	784.597			6.15984	16.9478	19.5009	31.3714			7.10785	12.6396	6.48603	73.507			1.1539	0.745795	0.332601	2.34312
	504.421	590.859	654.941	723.495			22.8158	21.5701	35.5952	17.7296			10.6944	18.9667	12.8523	10.1389			0.46873	0.879307	0.361069	0.571863
	717.534	616.194	541.679	651.961			26.9277	12.036	29.7399	32.3343			4.6718	13.8976	3.11843	25.6995			0.173494	1.15467	0.104857	0.794805
	467.164	565.523	511.873	778.636			5.98711	14.5304	18.3207	49.0715			8.80842	7.24444	6.11518	78.456			1.47123	0.498571	0.154717	1.59881
	720.515	540.188	523.795	465.673			13.4003	16.3396	39.5249	23.7771			9.61075	16.1434	7.28662	10.1548			0.717203	0.987989	0.249719	0.427084
	513.363	496.97	498.46	501.44			14.7862	22.7136	29.1793	25.2586			13.3552	19.1334	5.88224	10.2411			0.903223	0.842375	0.176184	0.405449
		583.407	571.485	844.21			14.3905	14.8366	33.387	21.0135			7.10392	7.11807		9.34381			0.493653	0.479764		0.444657
E	LFD	HFD	HFD+siKHK	HFD+Inhib		F	LFD	HFD	HFD+siKHK	HFD+Inhib		G	LFD	HFD	HFD+siKHK	HFD+Inhib		H	Liver	Intestine	Kidney	Adipose tissue
	1.10055	1.28531	0.224456	0.809529			0.873037	0.944694	0.983828	0.78494			0.449797	1.1834	1.33703	1.4443			6154.38	6872.38	6740.38	3103.38
	0.9562	1.19785	0.192081	0.743348			0.777257	0.906632	0.955416	0.551922			0.856058	1.03297	1.17826	1.49093			5578.38	13690.4	5882.38	1924.38
	1.06567	1.35489	0.180097	0.830457			1.3355	1.48024	1.24991	0.682548			1.03391	1.71487	0.955255	0.639252			5744.38	17738.4	7190.38	1531.38
	0.830099	1.07425	0.236261	0.612954			1.18039	1.18486	0.992048	0.833546			1.21662	0.749789	1.24177	0.559734			4678.38	14639.4	6345.38	2386.38
	1.06352	1.31107	0.338573	0.931874			0.847126	1.01171	1.08318	1.00188			1.21716	2.43227	1.21849	1.76938			5380.38	14674.4	6442.38	1774.38
	1.0696	1.20017	0.271676	0.778585			1.00974	0.827291	1.39286	0.391275			1.16225	1.04418	1.62549	1.32329			5626.38	12796.4	7180.38	1979.38
	0.983745	1.19946	0.26327	0.641394			0.891085	1.36356	1.30244	0.433269			0.712899	0.550728	1.27446	1.18233			5585.38	9227.38	7267.38	2651.38
	0.930622	1.22629	0.243058	0.715266			1.08586	1.52474		1.20595			1.35131	1.42756	1.3373	1.14698			5847.38	19001.4	7334.38	2488.38
J	LFD	HFD	HFD+siKHK	HFD+Inhib		K	LFD	HFD	HFD+siKHK	HFD+Inhib
	0.339809	0.890065	0.700701	0.908953			2147.76	2731.62	2544.79	3457.41
	0.306588	0.568217	0.727467	1.00689			1405.81	2410.05	3017.27	3326.27
	0.670451	0.145219	0.47797	0.520178			2172.91	1353.71	2124.41	3417.89
	0.18098	0.630849	0.666644	0.751964			852.485	2557.36	3108.89	3647.84
	0.086724	0.489961	0.763634	0.693667			595.586	2798.09	2713.66	2887.92
	0.09317	0.536309	0.857827	0.924034			552.47	2291.48	3356.81	3182.55
	0.103961	0.414166	0.576897	1.03678			609.957	2611.26	3132.24	4964.67
	0.154967		0.870156				1885.47		3527.47

## Sheet: Figure 3
B		LFD								HFD								HFD+siRNA								HFD+Inhib
	KHK-A	1.15261	1.13972	1.09566	0.981167	1.25355	0.79745	0.769387	0.810467	1.80181	2.15326	2.09694	2.5727	2.87536	2.26119	1.61635	2.03107	0.199392	0.266747	0.265094	0.195499	0.126306	0.220247	0.174841	0.293678	0.837226	0.787872	1.26805	0.850701	0.929178	0.761225	0.895245	0.90239
	KHK-C	1.02943	1.10275	1.28987	0.980112	1.14062	0.898518	0.802183	0.756524	1.60571	1.87862	2.11278	2.08151	2.38088	2.06222	1.67204	1.66264	0.034286	0.06173	0.07506	0.045173	0.043121	0.052223	0.044138	0.092416	0.791688	0.84879	1.40281	0.998435	1.05394	1.14407	1.11451	1.11097
	AldoB	0.973155	0.999242	1.07557	1.08169	1.14029	0.92844	0.97182	0.829791	1.30102	1.65374	1.775	1.75021	2.09198	1.99483	1.49364	1.64871	1.11341	1.34086	1.38437	1.45068	1.34555	1.47035	1.45808	1.54689	1.29704	1.28049	1.82057	1.5628	1.54029	1.56265	1.48756	1.54885
	TKFC	1.23753	1.14743	1.05201	1.01711	1.019	0.866129	0.830532	0.830258	1.23167	1.36339	1.52774	1.69577	2.26779	1.72454	1.04177	1.16041	0.952105	1.36738	1.33233	1.00896	1.30265	1.07794	1.00856	1.39885	0.798946	0.794591	0.87964	0.951851	1.00333	0.983695	0.892124
	ADH1	1.05698	1.22162	1.11981	0.97695	1.03687	0.828514	0.65014	1.10912	1.12757	1.00389	1.26693	1.47104	0.982909	1.43788	1.13906	1.52412	1.51244	1.93764	1.48764	1.49998	1.64333	1.82186	1.69276	1.26856	1.75186	2.01231	2.31124	1.33397	1.89583	0.951627	1.82827	1.88667
	ALDH3a2	1.09149	0.878283	0.894847	0.883818	1.22532	0.975948	1.09676	0.953539	1.14579	2.14406	1.53918	1.8272	2.33201	2.40636	1.62107	2.17951	2.84471	3.72933	3.00463	2.72984	3.03526	2.78178	3.19017	3.37959	5.55042	5.08404	6.7073	7.28444	5.63578	6.09139	5.98785	6.40159
D		LFD				HFD				HFD+siKHK				HFD+inhib
	KHKC	1.23702	0.653454	1.08923	1.0203	1.32499	1.41892	1.19575	1.14762	0.02949	0.009352	0.018837	0.020746	0.528774	0.41628	0.51583	0.774986
	AldoB	1.09089	0.967773	1.00779	0.933542	0.945495	0.977029	1.03001	1.05649	0.845989	0.763103	0.802258	0.781451	0.618743	0.724285	0.760306	0.689253
	TKFC	1.12421	0.953348	1.01049	0.911954	1.01951	1.06489	1.21912	1.15542	0.863294	0.847629	0.879931	0.921879	0.259033	0.438626	0.468507	0.275822
	ADH1	1.08605	0.925583	1.06959	0.918775	0.995895	0.98072	0.902941	0.870296	1.10281	1.12096	1.16734	1.12615	0.909913	1.08233	0.931887	0.812927
	ALDH3A2	1.33804	0.788837	1.08858	0.784553	1.6057	1.16813	0.738046	1.64119	3.35729	2.63277	3.05171	4.16659	6.39368	6.86141	6.9107	6.93835
E		LFD				HFD				HFD+siRNA				HFD+Inhib
	HK1	0.791615	0.842881	1.27767	1.08784	1.0849	0.927579	0.896873	0.628329	1.03069	0.657146	0.762646	1.0436	0.540174	0.475954	0.497847	0.400154
	HK2	1.21323	1.01093	0.86064	0.915201	0.883926	0.92032	0.668487	0.88004	2.09815	1.50547	0.975971	1.67181	0.711216	0.548383	0.472283	0.419229
	HK3	1.01406	1.07913	0.906534	1.00028	1.10288	0.93505	0.953615	0.843112	1.04242	0.966944	1.12005	0.975347	0.686823	0.668056	0.730361	0.680108
G	Liver-HK1	Liver-HK2	Liver-HK3	Liver-GCK		H	LFD	HFD	HFD+siRNA	HFD+inhib		I	LFD	HFD	HFD+siRNA	HFD+inhib
	0.959045	0.831675	1.77079	142.266			0.798851	1.36798	1.13388	1.16039			1.01377	1.09983	1.61101	1.27393
	1.05041	0.942602	1.38391	121.638			1.38741	1.27651	1.24039	1.15349			1.13491	1.38946	1.62233	1.13529
	0.909706	0.825903	1.28714	109.197			0.984474	1.14297	1.18465	1.20052			1.19825	1.62956	1.46695	1.37758
	0.910139	0.84221	1.6038	83.7849			1.42396	1.3956	0.909877	1.48501			0.906321	1.67166	1.24839	1.54178
	0.992125	0.900154	1.38608	127.837			0.871014	1.5878	1.29618	1.15247			0.885992	1.43998	1.37313	1.34235
	1.06045	0.856464	1.92037	65.2048			0.877964	1.39213	1.45834	1.21285			1.06482	1.55092	1.09156	1.38084
			1.72243	59.5799			0.692978	1.12214	1.24262	1.34117			0.876561	1.18404	1.11996	1.23402
				95.2896			0.96335	1.09988	1.27228	1.42844			0.919376	1.16038	1.4068	1.33363

## Sheet: Figure 4
A		LFD								HFD								HFD+siRNA								HFD+Inhib
	0 min	144	142	129	114	127	130	133	139	150	168	152	154	183	183	223	151	149	145	144	122	146	113	137	144	141	151	152	144	181	184	141	158
	15 min	340	329	317	375	353	312	328	298	393	442	426	457	467	274	361	321	340	336	345	344	340	253	293	260	417	397	421	444	285	309	343	381
	30 min	437	287	319	416	399	368	381	361	447	426	437	487	453	439	493	503	389	422	421	445	387	313	394	376	454	428	422	481	374	432	443	486
	60 min	238	188	223	288	295	274	279	239	374	408	379	375	409	479	422	386	321	344	313	346	353	348	372	330	362	376	424	279	415	493	366	405
	120 min	191	173	169	203	194	176	171	214	235	280	261	221	268	283	274	228	216	227	241	224	211	210	218	207	249	261	297	216	274	314	239	219
B	LFD	HFD	HFD+siRNA	HFD+Inhib		C	LFD	HFD	HFD+siRNA	HFD+Inhib		D	LFD	HFD	HFD+siRNA	HFD+Inhib		E	LFD	HFD	HFD+siRNA	HFD+Inhib
	32453	40958	35895	41288			144	150	149	141			0.419	1.18181	0.946849	0.876361			8.58791	4.37707	3.48347	3.05104
	26108	44235	37913	41468			142	168	145	151			0.266	2.62681	0.923353	1.14657			5.31756	10.8964	3.30583	4.27485
	28005	42248	37043	44940			129	152	144	152			0.064	1.8397	0.782377	0.970345			5.44816	6.90454	2.78179	3.64179
	34890	42473	38378	37598			114	154	122	144			0.06	1.61061	1.59299	0.629653			2.16918	6.1243	4.79863	2.23877
	34320	45015	37118	40943			127	183	146	181			0.902	2.80891	0.758881	0.870487			10.1712	12.6921	2.73572	3.89032
	31545	45405	33645	47340			130	183	113	184			0.712	3.08499	0.700141	0.823495			7.92267	13.9396	1.95348	3.74131
	32175	45390	37568	39810			133	223	137	141			0.064	1.46964	0.700141	0.659023			4.15106	8.09206	2.36838	2.29438
	30810	41475	34500	42630			139	151	144	158			0.124	1.66935	0.935101	0.811747			2.6852	6.224	3.3248	3.16682
H		LFD								HFD								HFD+siRNA								HFD+Inhib
	GAPDH	1.19049	1.10311	0.873695	1.03475	1.05672	0.821328	0.891935	1.02797	1.39587	1.71869	1.5233	1.54736	2.05318	1.81721	1.80816	1.74912	0.817573	0.98875	0.985314	0.849266	0.925872	0.932995	1.10471	0.863704	1.61289	1.68707	1.93677	1.48864	1.5668	1.80522	1.71272	1.86299
	PEPCK	0.562256	1.10151	0.641668	1.4936	1.03854	1.37758	1.10402	0.680822	1.27813	1.67507	1.66867	1.74693	1.75073	2.29818	1.12119	1.43562	1.89326	1.68867	1.42646	2.99571	2.17666	1.91104	1.6847	1.89215	1.95538	1.2559	2.2455	2.45434	2.06438	1.65448	2.15045	1.66814
	ENOL	1.45098	1.24029	1.03059	0.966751	1.10892	0.569041	0.568534	1.0649	1.93918	2.47968	2.2123	1.70188	1.91561	1.70591	2.78779	2.07347	1.97792	2.40027	1.66614	1.064	2.3627	1.71048	2.19296	2.3419	1.95902	1.89667	2.03357	0.931055	2.16536	2.03787	2.53236	2.21294
	PGK	1.06137	1.11915	0.961068	1.10634	0.928533	0.957968	1.13491	0.73066	1.11271	1.06673	1.07196	1.04416	1.28947	1.23127	1.24149	1.1612	1.56481	1.61129	1.51058	1.75975	1.65381	1.70035	1.42258	1.2189	1.61403	1.63708	1.61963	1.82991	1.30258	1.4561	1.49946	1.69697
	FBP	1.0833	1.05356	1.05167	1.24177	1.02483	0.937297	0.864317	0.743254	1.71375	1.56775	1.72907	1.82835	2.1452	1.89915	1.83654	1.73748	1.59476	1.96113	2.00974	2.25646	1.92634	1.90935	1.66203	1.81752	1.37909	1.57271	1.89273	1.76359	1.73461	1.51677	1.36064	1.65999
	G6Pase	1.22067	0.577266	0.501107	1.28623	0.80911	0.729032	1.2785	1.59807	0.532369	0.57072	0.879636	0.445225	0.733974	0.466257	0.445147		1.04275	1.33756	0.832791	1.54638	1.97116	1.03483	1.01226	1.54412	0.726043	0.877893	2.11273	1.5493	1.80783	1.57472	1.69315	0.971604
I		LFD								HFD								siRNA								Inhibitor
	L-Carnitine	1.41385	0.539461	1.3144	1.36895	0.704279	0.935456	0.852974	0.870643	0.997548	2.55104	0.811274	1.78887	1.43446	0.700061	0.986625	1.34081	1.48009	1.0776	0.861014	1.46335	0.942714	1.29604	1.18216	1.23252	2.19985	1.89473	4.34867	1.93478	2.60564	2.3673	2.74985	1.87265
	Acetyl-L-carnitine	1.34838	0.722251	1.07543	0.998682	0.632858	1.28113	1.08373	0.857539	0.786779	1.69388	0.80774	1.88296	1.28741	0.931	1.2064	1.48404	0.957469	0.981224	0.930527	1.79804	1.06054	1.1825	1.16284	1.13417	2.32861	1.2938	2.86446	1.89608	2.13375	2.05345	2.85038	1.94353
J		LFD								HFD								siRNA								Inhibitor
	Palmitoylcarnitine	1.36418	0.527008	0.948526	2.12252	0.536992	0.363734	0.69468	1.44236	4.5754	9.78374	13.332	8.63907	8.24297	15.3987	3.32943	3.10837	7.5492	14.8929	13.9034	17.7004	6.17948	7.93099	4.08432	3.26822	6.45067	3.84558	4.64474	4.18428	4.68436	6.56602	4.32095	2.08648
	Stearoylcarnitine	1.44405	0.474427	0.939797	0.522884	0.445121	0.691531	0.892411	2.58978	3.62718	7.65028	14.4806	7.37785	5.73983	24.6828	3.7789	10.7015	9.02409	23.2164	19.7953	6.23991	16.3982	9.93399	5.15968	1.89419	5.25507	3.43403	2.90573	9.76925	4.53842	3.48231	7.95678	0.688869

## Sheet: Figure 5
A	PC1	LFD	HFD	HFD+siRNA	HFD+inhib
	-58.5396	45.5321
	-32.2624	21.3526
	-49.2056	37.8693
	-28.6665	12.4283
	-4.35788		-31.2251
	-2.67673		-33.6278
	24.0554		-44.8213
	10.3853		-39.6622
	-28.2906			-17.5945
	-24.0732			-1.41897
	-27.7564			-19.6257
	-35.5876			-13.6472
	57.4387				29.5211
	53.0496				22.7964
	77.173				18.3347
	69.3147				13.7881

## Sheet: Figure 6
A	LFD	HFD	HFD+siRNA	HFD+inhib		B	LFD	HFD	HFD+siRNA	HFD+inhib
	0.89192	0.638497	0.124888	0.277304			1.32201	1.47346	1.41086	1.35554
	1.07693	0.644345	0.151876	0.315235			1.11329	1.57005	1.71177	1.48697
	1.33227	0.76897	0.225806	0.802667			0.985299	2.13863	1.79767	2.49419
	1.22826	0.813336	0.060081	0.270764			1.33392	1.98969	1.95123	2.7626
	0.995251	0.777002	0.182104	0.582068			0.929522	1.99481	1.45153	1.55418
	0.838972	0.688554	0.184144	0.550403			0.744462	2.12626	1.81045	2.31201
	1.26452	0.532391	0.113142	0.463836			0.66264	1.61151	1.70233	1.68218
		0.52033	0.314123				0.908872	1.41575	1.95829	2.54575
C		LFD								HFD								HFD+siRNA								HFD+Inhib
	ACLY	1.09889	1.07901	1.40256	0.908338	1.38942	0.675339	0.513027	0.933424	1.06341	0.591615	0.682224	0.56255	0.98407	0.915279	0.77481	0.720703	0.396733	0.323636	0.372425	0.378929	0.482778	0.440189	0.360181	0.397759	0.783841	0.69887	1.31968	0.709697	0.749227	0.70406	0.738921
	ACC1	1.07259	1.01046	1.29933	0.972682	1.11621	0.923326	0.606081	0.999314	1.299	1.01326	0.90642	1.12308	1.36376	1.27747	1.08348	1.18414	0.55085	0.612226	0.706119	0.637939	0.754819	0.677857	0.603832	0.748891	1.3371	1.43634	1.52799	1.44571	1.34085	1.34749	1.46644	1.36154
	FASN	1.538	1.21006	1.36994	0.650716	1.12997	0.686791	0.423144	0.991386	1.44333	1.00867	0.890612	0.850873	1.65754	1.47404	0.931272	0.984847	0.377593	0.294116	0.395627	0.234347	0.371986	0.338183	0.302499	0.395661	1.12054	1.16967	1.75985	1.04924	1.13959	1.00636	1.44635	1.28702
	SCD1	1.24776	1.01678	1.41143	1.07196	1.0974	0.65241	0.543422	0.958829	0.428728	0.425884	0.426994	0.353241	0.677185	0.77638	0.620377	0.55976	0.139324	0.080678	0.218248	0.235354	0.186505	0.140096	0.13478	0.135002	1.11871	1.27662	1.32732	1.2311	0.961005	0.906235	1.2053	0.947938
G		LFD								HFD								HFD+siRNA								HFD+Inhib
	CPT1a	0.730176	1.00921	1.18188	1.35835	0.904955	1.02677	0.867646	0.921014	1.57785	2.43066	2.34217	2.597	2.4563	2.81881	2.4064	2.50747	2.05309	3.19668	3.05177	2.78639	2.63135	2.97991	2.81936	3.13653	2.1532	2.31957	3.25086	3.72052	2.6912	3.21557	2.75959	3.09424
	ACADVL	0.945674	0.971591	0.993578	1.20045	1.08225	0.978884	0.995438	0.83214	1.17435	1.61884	1.81954	1.73618	1.61831	1.66459	1.45458	1.47267	0.836076	1.33214	1.25661	1.22599	1.28174	1.33281	1.35498	1.21207	1.5851	1.78009	2.48556	2.65221	2.09261	2.50283	2.26906	2.38906
	ACADL	0.859645	0.945208	1.01505	1.11916	1.03172	0.994071	1.06319	0.971955	1.15293	1.5014	1.49479	1.48624	1.41385	1.59343	1.40901	1.5425	1.09084	1.38874	1.44984	1.34416	1.27333	1.50456	1.39637	1.31894	1.67612	2.02882	2.43486	2.5616	2.18818	2.54801	2.50265	2.4437
	HADHA	0.850025	0.943401	1.01075	1.18327	0.960258	0.933729	1.18539	0.933174	0.982499	1.14244	1.13485	1.13874	1.22047	1.22962	1.15513	1.13397	1.00516	1.33129	1.31842	1.2457	1.31974	1.41145	1.3985	1.40077	1.78381	1.99564	2.3874	2.48043	2.08098	2.39636	2.41782	2.35207
I		LFD								HFD								HFD+siRNA								HFD+Inhib
	ABCD2	0.820268	0.686516	1.13426	1.80254	1.19182	0.780495	0.669779	0.914328	1.52152	2.58341	2.29242	2.78444	1.9732	3.12321	1.82833	3.15885	1.68237	1.86013	2.66129	2.44174	1.08257	2.04859	1.31019	2.92893	3.30402	4.15928	5.28702	3.36163	3.25573	4.17037	3.65189	4.32134
	ACSL1	0.999513	0.873369	0.856138	0.919229	1.08542	0.990835	1.39974	0.875756	1.43974	1.37379	1.08619	1.19248	1.34685	1.36251	1.54881	1.53721	1.32273	1.62637	1.2634	1.42098	1.66395	1.64101	1.75943	1.66557	3.31201	3.14913	3.23572	3.79855	3.71854	3.53855	3.4363	3.78421
	ACOX1	1.07953	0.875714	0.884371	0.883125	1.20302	0.928028	1.17251	0.973691	0.99893	1.16935	0.856618	0.897051	1.21067	1.27661	1.12651	1.35749	1.03596	1.29344	1.1103	1.24955	1.38085	1.45337	1.30446	1.72639	6.74	6.50047	6.01542	8.4268	6.73963	6.42002	7.57443	7.59345
	ACOT1	0.842004	1.10735	1.01835	1.0842	1.13318	1.10533	1.09326	0.616327	0.966269	1.28819	1.26858	1.18273	1.61607	1.82837	1.65112	1.20165	1.88554	2.62863	1.85519	1.91184	2.11169	1.82662	2.74918	1.85723	11.2883	10.6583	17.7681	21.1474	15.0182	16.9181	14.6684	18.9762

## Sheet: Figure 7
A	CC	WT	KM		C	CC+Fruct	WT+Fruct	KM+Fruct
	0.003	149.917	160.704			-13	3998	63
	0.003	56.222	138.307			136	4170	279
	0.004	111.372	134.838			177	4276	41
	0.003	156.001	140.767			119	3668	101
	0.003	122.863	108.604			-20	3785	-172
	0.004	127.313	94.922			-47	3782	210
		93.42	131.149
		93.395	112.154
		111.086	104.05
		112.252	130.408
		143.757	101.452
		93.884	97.685
		63.007	153.571
		154.993	106.849
		158.796	169.654
		109.748	144.754
		93.106	123.765
		94.759	72.837
D	CC-Gluc	CC-Fruct	GFP-Gluc	GFP-Fruct	WT-Gluc	WT-Fruct	KM-Gluc	KM-Fruct		E	CC-Cont	CC-Fruct	CC-3-OMF	WT-Cont	WT-Fruct	WT-3-OMF	KM-Cont	KM-Fruct	KM-3-OMF
	41.2647	52.5188	51.3933	42.3901	45.7664	73.9014	54.7696	50.2679			1.559	1.349	1.589	1.309	0.899	1.269	1.909	1.759	1.859
	30.0107	44.6409	36.7631	39.0139	42.3901	59.2712	46.8918	37.8885			1.659	1.339	1.689	1.459	0.979	1.299	1.739	1.689	1.799
	35.6377	36.7631	36.7631	39.0139	42.3901	75.0268	34.5123	42.3901			1.679	1.469	1.699	1.269	0.759	1.379	1.679	1.889	1.869
	36.7631	37.8885	37.8885	35.6377	39.0139	58.1458	39.0139	34.5123
	34.5123	34.5123	41.2647	32.2615	36.7631	52.5188	36.7631	30.0107
	37.8885	34.5123	39.0139	37.8885	37.8885	59.2712	42.3901	35.6377
G	CC-Cont	CC-Fruct	CC-3-OMF	WT-Cont	WT-Fruct	WT-3-OMF	KM-Cont	KM-Fruct	KM-3-OMF
	7.68395	19.6049	7.72467	7.23438	42.0651	7.81145	7.04835	15.4545	7.07912
	7.22074	20.1924	6.48065	7.40119	35.3096	8.76751	6.71875	15.8329	7.06906
	6.87095	19.8122	7.65895	7.46244	39.3216	8.79409	7.39849	14.2346	8.14704
H	CC-Cont	CC-Fruct	CC-3-OMF	WT-Cont	WT-Fruct	WT-3-OMF	KM-Cont	KM-Fruct	KM-3-OMF
	0.887616	1.0162	1.21104	2.35198	1.53599	2.13246	1.51433	1.3767	1.36049
	1.02688	0.844528	0.8663	2.50183	1.46879	2.48918	1.58572	1.24568	1.15302
	1.01083	0.871843	1.26659	2.29556	1.35894	2.22652	1.63641	1.06661	1.56878
	1.07467	0.951909	1.06219	2.57867	1.30685	2.13056	1.52659	1.231	1.40779
I	CC-Cont	CC-Fruct	CC-3-OMF	WT-Cont	WT-Fruct	WT-3-OMF	KM-Cont	KM-Fruct	KM-3-OMF
	1.00695	0.890542	1.01211	2.13417	4.83023	2.21109	2.01449	1.94289	1.87749
	1.08032	0.974322	0.735618	1.81141	6.08628	1.82098	2.22278	1.89913	1.71552
	0.816179	0.990897	0.848001	2.14119	5.41281	2.72249	1.93559	1.51936	2.45763
	1.09655	0.716538	0.731708	1.84294	5.023	2.12839	1.91091	1.66565	1.9227
J	CC-Cont	CC-Fruct	CC-3-OMF	WT-Cont	WT-Fruct	WT-3-OMF	KM-Cont	KM-Fruct	KM-3-OMF
	0.958606	1.01072	0.955462	1.45417	1.28604	1.70321	1.6076	1.6138	1.71047
	0.997791	0.976251	0.963666	1.40243	1.34935	1.51801	1.81903	1.64386	1.53959
	0.981615	0.984335	1.01744	1.37219	1.25745	1.69493	1.48711	1.67259	2.20029
	1.06199	0.883137	1.08078	1.22963	1.43925	1.43959	1.77499	1.59747	1.77901
L		CC+Fruct				WT-Fruct				KM+Fruct
	ACLY	1.06386	1.02544	0.944326	0.966376	0.98778	0.972571	0.877344	0.858906	1.52178	1.42894	1.34188	1.47745
	ACC1	1.08234	0.995082	0.980281	0.942292	1.03081	0.855112	0.896923	0.798027	1.29451	1.24293	1.18304	1.09877
	FASN	1.29272	0.933646	0.989204	0.78443	0.957199	0.977322	0.739949	1.24484	1.51437	1.47188	1.5701
	SCD1	1.0486	1.04226	1.0118	0.897342	0.699914	0.719113	0.697977	0.611563	1.54533	1.42067	1.45458	1.48888
M		CC+Fruct				WT-Fruct				KM+Fruct
	ACOX2	1.07929	0.963241	0.956954	1.00051	0.629633	0.624531	0.693512	0.554165	1.34654	1.18044	1.37574	1.38053
	ACOT8	1.12814	0.925596	0.907088	1.03918	0.772562	0.725632	0.633001	0.848649	1.08126	1.17203	1.02363	1.13053
	EHHADH	1.09953	0.960485	0.963808	0.976181	0.674647	0.59804	0.620451	0.583648	0.939262	0.919778	0.903518	0.890124
	ACAA1	1.14139	0.945511	0.913626	0.999474	0.814356	0.729027	0.679003	0.811541	1.01648	1.0332	0.777081	0.867922

## Sheet: Supplemental Figure 1
B	LFD	HFD	HFD+siRNA	HFD+Inhib		C	LFD	HFD	HFD+siRNA	HFD+Inhib		D	LFD	HFD	HFD+siRNA	HFD+Inhib		E	LFD	HFD	HFD+siRNA	HFD+Inhib
	31.5	37.5	36.7	35.7			12.7165	15.8728	16.0257	15.1414			3.72708	3.27708	3.50417	3.17917			0.33	0.332	0.29	0.358
	28.5	38.1	38.7	38.7			11.2354	13.8548	14.3445	13.7363			3.55	3.05833	3.13929	2.82857			0.292	0.27	0.298	0.329
	24.7	37.9	37.5	37.9			10.7383	15.5173	14.6252	13.9328			3.21607	3.27143	2.58036	2.78571			0.365	0.156	0.288	0.311
	29	36.1	40.9	35.4			9.69429	14.2572	14.3258	13.7737			2.88571	2.97857	2.95893	2.56429			0.351	0.282	0.298	0.358
	29.6	42.3	33.9	34.9			10.2349	15.4642	14.8498	13.9047			2.7875	2.77976	2.72322	2.33036			0.289	0.367	0.338	0.365
	26.1	42.4	34.8	34.5			10.6326	15.4642	14.8498	13.9047			2.96964	2.47857	2.75	2.55536			0.277	0.379	0.305	0.329
	25	33	33.3	31.3			9.75022	13.6895	16.3376	14.8591			2.70357	2.23929	2.85	2.35536			0.279	0.32	0.331	0.312
	25.4	35.4	34.8	35.9			9.7005	13.8205	15.3925	15.2334			2.23929	2.56964	2.39286	2.71964			0.271	0.286	0.302	0.32
							10.8501	13.6521	14.7375	15.3925			3.29107	2.70179	2.31072	2.80536
							10.3157	12.9596	16.4311	15.0369			3.9125	3.28036	3.63036	3.13036
I	LFD	HFD	HFD+siRNA	HFD+Inhib
	25.8496	171.581	194.06	127.629
	63.6485	127.538	77.9595	109.079
	29.7966	232.694	149.402	88.9372
	20.0951	244.905	91.6322	127.371
	45.6002	179.255	118.312	102.424
	30.5367	120.919	152.017	82.762
	53.8013	130.248	49.9391	57.9341
	29.2682		70.6611

## Sheet: Supplemental Figure 2
A	LFD	HFD	HFD+siRNA	HFD+Inhib		B	LFD	HFD	HFD+siRNA	HFD+Inhib		C	LFD	HFD	HFD+siRNA	HFD+Inhib		D	LFD	HFD	HFD+siRNA	HFD+Inhib
	110.024	60.172	51.3374	31.1442			195.4	140.187	183.569	251.928			30.0414	38.2864	52.7976	28.7222			86.0679	134.905	117.929	168.862
	54.4926	51.9685	38.0856	30.5131			209.861	204.602	169.108	225.636			33.999	62.032	70.9366	36.3076			117.332	121.778	148.73	159.002
	75.948	65.8514	48.1822	35.5614			220.378	179.625	199.344	226.951			48.5102	94.0226	83.469	48.1804			97.2167	110.472	135.524	162.835
	49.4443	67.7445	54.4926	34.2994			125.726	195.4	116.524	216.434			59.0638	55.1062	77.2028	47.191			95.1255	115.201	110.909	150.199
	66.4824	80.9963	33.0373	37.4546			203.288	165.164	149.389	324.231			17.8388	64.6704	40.2652	42.5738			111.03	111.15	141.038	155.851
	57.0168	48.1822	53.8616	26.0958			116.524	237.467	204.602	358.411			26.4136	52.4678	53.4572	20.807			112.876	123.203	133.804	142.911
	61.4341	41.2408	40.6098	40.6098			190.142	184.883	187.513	332.119			33.6692	74.2346	57.4148	47.8506			128.577	111.407	134.525	108.796
			50.0754																108.576		147.187	121
E	HFD+30% Fructose								HFD+30% Fructose+siKHK								HFD+30% Fructose+inhib
	24.7	22.7	22	21.9	25.8	22.4	21.5	20.3	25.8	22	21.2	20.5	22.4	23.9	21.6	21.4	24.5	24	23.6	21.7	24.9	22.6	21.1	20.4
	28.1	26.7	25.2	25.3	29.5	26.3	25.3	22.2	30.3	25.6	24.6	23	24.2	28.4	23.6	23.7	28.9	26.1	28	25	28.5	25.3	23.8	23.1
	30.4	29.8	27.7	28.1	31.8	28.7	27.8	24.2	34.4	28.3	27.5	25.2	26	32.6	25.9	25.3	31.6	29.1	30.7	26.8	31.1	27.6	25	24.8
	33.6	32.4	31.5	31.9	34.9	31.4	30.2	25.6	39	31.4	30.5	27.7	28	35	26.8	27.1	34.5	31.5	32.9	28.9	34.5	30.3	28	26.8
	36.5	36.4	33.4	34.1	37.9	35	32.7	26.8	42.3	33.3	33.1	30.1	30	37.2	29.4	29.5	36.7	33.8	35.6	31.6	38.7	33.9	31	28.7
	38.9	39.3	36.5	37.2	41.1	38.2	35.5	29	45.4	36.2	36.1	33.1	32	39.6	31.9	31.4	38.7	36.2	38.6	34.1	41.5	36.2	32.7	30.6
	41.7	42.3	39.6	40.1	40.8	39.1	36.2		46.6	39.1	39.4	35.5	35.8	42.8	34.8	34.8	40.7	38.4	40.9	35.3	44.9	37.8	34.6	33.2
	40.5	42.7	40.7	40.5	41.9	39.5	37.3		46.7	37	36.9	34.9	34.7	41.4	32	32	38.2	37.1	38.5	32.9	42.7	36.5	32.9	31.2
	41.2	43.1	41.1	41.8	42.3	39.8	36.6		48.4	35	37.8	35.4	35.3	41.1	31.2	31.5	37.6	36.5	36.2	33	42.6	35.7	32	30.9
	43.1	44.5	43	43.5	44	41.7	37.9		48.2	34.4	38.6	35.4	36.9	41.8	32.1	33.2	37.3	36.4	35.6	32.9	41.8	35	31.1	30.5
	45.1	46.1	44.9	44.6	45	43.5	38.8		49.6	34.5	40.4	37.3	38.2	42.4	32.5	33.8	37.7	36.3	35.2	33.9	41.6	35.1	30.3	29.8
F	HFD+30% Fructose								HFD+30% Fructose+siKHK								HFD+30% Fructose+inhib
	1.93	1.47	1.89	2.04	1.95	1.86	1.57	1.23	1.2	1.61	1.07	1.48	1.73	1.08	1.11		1.95	1.8	1.77	1.73	2.56	1.96	1.6	1.71
G	HFD+30% Fructose								HFD+30% Fructose+siKHK								HFD+30% Fructose+inhib
	4.27938	3.18872	4.20935	4.57399	4.33333	4.27586	4.04639	4.21233	4.49597	3.47826	3.98515	2.86863	3.87435	4.08019	3.32308	3.28402	5.17241	4.95868	5.02841	5.10325	6.15385	5.58405	5.28053	5.73825
H	HFD+30% Fructose								HFD+30% Fructose+siKHK								HFD+30% Fructose+inhib
	6.37916	6.44035	7.3029	5.85874	6.01556	6.4046	5.91237	3.03425	3.49597	6.26087	7.69555	5.27346	6.56545	5.69576	6.34154	6.25148	5.96286	5.44904	4.44602	5.45723	5.39183	4.98576	4.94719	3.1208
I	HFD+30% Fructose								HFD+30% Fructose+siKHK								HFD+30% Fructose+inhib
	4.03991	3.78959	5.77951	5.70852	3.75111	3.86897	3.5232	1.93151	4.46371	3.75942	4.80941	4.29491	5.26963	4.60849	3.71077	3.49112	2.07162	2.52342	2.00852	4.18289	3.21394	3.01424	2.77228	1.10738

## Sheet: Supplemental Figure 3
A	LFD	HFD	HFD+siRNA	HFD+Inhib
	6.65863	36.8569	25.4153	9.28457
	8.90943	46.9855	30.8548	28.604
	25.4153	57.8644	19.7883	11.1602
	10.41	64.4293	63.8666	6.28349
	20.1635	66.8676	11.3478	15.4743
	18.1002	63.8666	34.231	59.9276
	37.4196	64.0541	38.1699	17.5375
	16.5997		33.1056	10.5975
B		LFD								HFD								HFD+siRNA								HFD+Inhib
	TNFa	0.377749	0.252922	0.241402	2.81676	0.257251	1.92701	0.413998	1.71291	2.43553	2.23546	1.24085	3.03542	1.43939	3.14345	1.33173		1.62934	1.95458	4.74884	1.06373	2.88517	2.87039	1.77852		0.297625	0.530713	0.859798	1.49239	0.840783	1.12444	1.98396
	MCP1	0.233635	1.07537	0.290352	1.88403	0.279474	3.08033	0.576102	0.58071	2.50563	6.67651	0.651558	4.09539	9.50738	4.29883	7.95596		1.95042	1.48602	2.98122	2.84685	0.936943	0.914169	0.885143		0.862484	0.637879	0.707643	0.311036	0.40551	0.234347	0.284454
	IL10	0.357821	1.76328	0.444527	2.0842	0.285494	1.13184	0.439835	1.49301	4.48167	2.61232	2.50027	0.816394	2.47771	0.654902	1.59027	5.36798	4.66581	0.808308	1.68631	2.35203	2.14357	9.97294	3.5141		6.9468	1.08798	0.740076	3.59449	6.80164	1.34097	1.41718	4.12499
	CD68	0.800881	1.12421	0.675843	1.14715	0.960416	1.53281	0.891195	0.867499	1.30713	1.63438	1.54651	1.47771	1.94581	1.73198	1.0534	1.95969	1.79343	1.56011	2.89022	1.93544	1.29667	1.88199	2.1076	2.10826	1.0416	1.54876	1.19604	1.74503	1.22759	1.45341	1.41433	1.2556
	CD11c	0.846065	0.906249	1.06719	1.31049	0.751569	1.18165	0.795031	1.14175	0.942885	2.05411	1.20455	1.28215	1.70931	2.05321	1.13048	2.21159	1.70313	1.88717	2.46295	2.42401	0.730653	2.00554	0.898791	1.87977	0.928512	1.50265	0.828714	1.67722	0.960405	1.42057	0.717834	1.24851
	F4/80	0.688077	1.19806	0.441254	1.37517	0.723423	2.37939	0.582608	0.612024	1.80227	1.99991	2.6533	1.76869	2.72893	1.89177	1.53671	2.14935	1.95469	2.47396	5.17273	3.3252	1.99751	2.80775	2.99092	2.6885	1.4625	2.12325	1.40603	3.44374	1.47617	2.14526	2.174	3.15133
C	LFD	HFD	HFD+siRNA	HFD+Inhib		LFD	HFD	HFD+siRNA	HFD+Inhib		LFD	HFD	HFD+siRNA	HFD+Inhib
	1.25979	0.944396	1.25094	1.82752		0.677569	2.08557	0.631058	0.840919		0.971068	1.33239	1.01712	1.10266
	1.33002	1.88942	3.35248	1.31239		1.03034	1.10314	1.35807	1.39642		1.0456	1.16541	1.04583	1.27027
	1.0394	0.729485	1.69975	1.88974		0.763589	0.982161	0.78104	1.49806		0.845118	1.26093	1.24928	1.10303
	0.972091	0.933344	2.43182	1.90889		1.18239	2.1709	2.18883	1.19732		1.10856	1.25848	1.28954	1.34378
	0.796988	1.53287	0.661903	1.77805		1.11783	1.1524	0.890255	1.27366		1.1389	1.35299	0.977184	1.04826
	0.814453	1.60315	1.93271	1.6865		1.14581	1.38282	1.09826	0.687554		1.21457	1.53062	1.10156	1.1726
	0.309184	0.687148	0.79865	0.999445		0.702331	2.38756	0.630961	0.621572		0.79486	1.11485	0.965834	1.05689
	1.47807	0.920729	1.17213	1.18878		1.38014	1.5155	0.558023	3.67664		0.881324	1.409	0.957645	1.08279

[truncated: 6 more sheets: Supplemental Figure 4, Supplemental Figure 5, Supplemental Figure 6, Supplemental Figure 9, Supplemental Figure 11, Supplemental Figure 12]
